# Supplementary material for: Glucosinolate structural diversity shapes recruitment of a metabolic network of leaf-associated bacteria
Source: Nat Commun. 2024 Oct 1;15:8496. doi: 10.1038/s41467-024-52679-7 (PMC11445407; doi:10.1038/s41467-024-52679-7)
Supplement: Supplementary file 6 — Supplementary Data 3 [file 41467_2024_52679_MOESM6_ESM.xlsx]

## Sheet: homolog_myrosinases
subject_seq_ID	annotation	query_seq_ID	e_value	bitscore	length_match	number_pos_match	percent_pos_match	percent_gaps	Taxon	isolated from	reference	DOI	secretion signal
OPGONM_00870	Periplasmic beta-glucosidase and related glycosidases	ALM58466.1	0	807	627	469	74.8	1	Citrobacter sp. Wye1	soil of oilseed rape field	Cebeci et al. 2022	10.1007/s10930-021-10034-5	SP(Sec/SPI)
OPGONM_00870	Periplasmic beta-glucosidase and related glycosidases	LAM0641	0	791	627	475	75.76	1	Leclercia adecarboxylata NBRC 102595 (also: Enterobacter adecarboxylata)	rhizosphere of rapeseed seedling	Tie et al. 2021	10.1021/acs.jafc.1c05285	SP(Sec/SPI)
OPGONM_00870	Periplasmic beta-glucosidase and related glycosidases	LAM3425	0	796	638	475	74.45	2	Leclercia adecarboxylata NBRC 102595 (also: Enterobacter adecarboxylata)	rhizosphere of rapeseed seedling	Tie et al. 2021	10.1021/acs.jafc.1c05285	SP(Sec/SPI)
OPGONM_12325	Beta-glucosidase_6-phospho-beta-glucosidase_beta-galactosidase	AEW75128.1	0	782	472	408	86.44	1	Escherichia cloacae KS50	turnip cabbage IP	Wassermann et al. 2017	10.1038/s41598-017-17949-z	no
OPGONM_19635	Beta-glucosidase_6-phospho-beta-glucosidase_beta-galactosidase	AEW75128.1	1.64e-174	496	479	323	67.43	12	Escherichia cloacae KS50	turnip cabbage IP	Wassermann et al. 2017	10.1038/s41598-017-17949-z	no
OPGONM_01710	Beta-glucosidase_6-phospho-beta-glucosidase_beta-galactosidase	AEW75128.1	1.46e-172	491	472	319	67.58	15	Escherichia cloacae KS50	turnip cabbage IP	Wassermann et al. 2017	10.1038/s41598-017-17949-z	no
OPGONM_13740	Glycoside hydrolase family 1 protein	AEW75128.1	1.52e-117	351	484	273	56.4	40	Escherichia cloacae KS50	turnip cabbage IP	Wassermann et al. 2017	10.1038/s41598-017-17949-z	no
OPGONM_12325	Beta-glucosidase_6-phospho-beta-glucosidase_beta-galactosidase	BDH43810.1	1.99e-90	269	175	145	82.86	0	Bacillus sp. NGB-B10	Eruca vesicaria ssp. sativa	Youseif et al. 2022	10.1007/s11274-022-03385-3	no
OPGONM_08635	Beta-glucosidase_6-phospho-beta-glucosidase_beta-galactosidase	AEW75128.1	8.48e-65	214	492	237	48.17	55	Escherichia cloacae KS50	turnip cabbage IP	Wassermann et al. 2017	10.1038/s41598-017-17949-z	no
OPGONM_19635	Beta-glucosidase_6-phospho-beta-glucosidase_beta-galactosidase	BDH43810.1	1.3e-63	200	178	124	69.66	4	Bacillus sp. NGB-B10	Eruca vesicaria ssp. sativa	Youseif et al. 2022	10.1007/s11274-022-03385-3	no
OPGONM_01710	Beta-glucosidase_6-phospho-beta-glucosidase_beta-galactosidase	BDH43810.1	3.74e-62	196	175	124	70.86	6	Bacillus sp. NGB-B10	Eruca vesicaria ssp. sativa	Youseif et al. 2022	10.1007/s11274-022-03385-3	no
OPGONM_05655	Beta-glucosidase_6-phospho-beta-glucosidase_beta-galactosidase	AEW75128.1	3.79e-52	181	494	226	45.75	47	Escherichia cloacae KS50	turnip cabbage IP	Wassermann et al. 2017	10.1038/s41598-017-17949-z	no
OPGONM_13740	Glycoside hydrolase family 1 protein	BDH43810.1	5.91e-50	164	175	112	64	16	Bacillus sp. NGB-B10	Eruca vesicaria ssp. sativa	Youseif et al. 2022	10.1007/s11274-022-03385-3	no
OPGONM_17330	Beta-glucosidase	ALM58466.1	1.28e-34	137	382	175	45.81	58	Citrobacter sp. Wye1	soil of oilseed rape field	Cebeci et al. 2022	10.1007/s10930-021-10034-5	no
OPGONM_08635	Beta-glucosidase_6-phospho-beta-glucosidase_beta-galactosidase	BDH43810.1	3.24e-32	117	172	96	55.81	11	Bacillus sp. NGB-B10	Eruca vesicaria ssp. sativa	Youseif et al. 2022	10.1007/s11274-022-03385-3	no
OPGONM_17330	Beta-glucosidase	LAM3425	7.63e-32	129	467	206	44.11	72	Leclercia adecarboxylata NBRC 102595 (also: Enterobacter adecarboxylata)	rhizosphere of rapeseed seedling	Tie et al. 2021	10.1021/acs.jafc.1c05285	no
OPGONM_05655	Beta-glucosidase_6-phospho-beta-glucosidase_beta-galactosidase	BDH43810.1	2.13e-31	115	172	91	52.91	9	Bacillus sp. NGB-B10	Eruca vesicaria ssp. sativa	Youseif et al. 2022	10.1007/s11274-022-03385-3	no
OPGONM_17330	Beta-glucosidase	LAM0641	5.55e-31	126	470	209	44.47	78	Leclercia adecarboxylata NBRC 102595 (also: Enterobacter adecarboxylata)	rhizosphere of rapeseed seedling	Tie et al. 2021	10.1021/acs.jafc.1c05285	no
OPGONM_07035	beta-glucosidase BglX	LAM3425	1.44e-30	125	449	196	43.65	73	Leclercia adecarboxylata NBRC 102595 (also: Enterobacter adecarboxylata)	rhizosphere of rapeseed seedling	Tie et al. 2021	10.1021/acs.jafc.1c05285	SP(Sec/SPI)
OPGONM_07035	beta-glucosidase BglX	LAM0641	1.39e-27	115	439	189	43.05	69	Leclercia adecarboxylata NBRC 102595 (also: Enterobacter adecarboxylata)	rhizosphere of rapeseed seedling	Tie et al. 2021	10.1021/acs.jafc.1c05285	SP(Sec/SPI)
OPGONM_07035	beta-glucosidase BglX	ALM58466.1	2.3e-24	105	442	183	41.4	73	Citrobacter sp. Wye1	soil of oilseed rape field	Cebeci et al. 2022	10.1007/s10930-021-10034-5	SP(Sec/SPI)
OPGONM_17215	beta-N-acetylhexosaminidase	LAM3425	9.25e-06	45.1	176	76	43.18	24	Leclercia adecarboxylata NBRC 102595 (also: Enterobacter adecarboxylata)	rhizosphere of rapeseed seedling	Tie et al. 2021	10.1021/acs.jafc.1c05285	no
OPGONM_17215	beta-N-acetylhexosaminidase	LAM0641	9.12e-05	42	194	81	41.75	28	Leclercia adecarboxylata NBRC 102595 (also: Enterobacter adecarboxylata)	rhizosphere of rapeseed seedling	Tie et al. 2021	10.1021/acs.jafc.1c05285	no
OPGONM_17215	beta-N-acetylhexosaminidase	ALM58466.1	0.0001	42	196	80	40.82	32	Citrobacter sp. Wye1	soil of oilseed rape field	Cebeci et al. 2022	10.1007/s10930-021-10034-5	no

## Sheet: homolog_SaxAs
subject_seq_ID	annotation	query_seq_ID	e_value	bitscore	length_match	number_pos_match	percent_pos_match	percent_gaps	Taxon	reference	DOI	screction signal
OPGONM_01345	MBL fold metallo-hydrolase	WP_094484734.1	1.46e-180	493	259	245	94.59	0	Enterobacterales	Van den Bosch et al. 2018	10.1128/AEM.00478-18	no
OPGONM_01345	MBL fold metallo-hydrolase	WP_006326267.1	6.35e-127	358	259	205	79.15	1	Serratia plymuthica	Van den Bosch et al. 2018	10.1128/AEM.00478-18	no
OPGONM_01345	MBL fold metallo-hydrolase	WP_039286509.1	4.23e-100	290	259	183	70.66	1	Pectobacterium brasiliense	Van den Bosch et al. 2018	10.1128/AEM.00478-18	no
OPGONM_01345	MBL fold metallo-hydrolase	WP_005967032.1	4.6e-92	269	259	178	68.73	1	Pectobacterium wasabiae	Van den Bosch et al. 2018	10.1128/AEM.00478-18	no
OPGONM_01345	MBL fold metallo-hydrolase	WP_039508597.1	2.42e-89	264	261	181	69.35	3	Pectobacterium	Van den Bosch et al. 2018	10.1128/AEM.00478-18	no
OPGONM_01345	MBL fold metallo-hydrolase	WP_011103734.1	5.61e-86	255	261	177	67.82	3	Pseudomonas syringae group genomosp. 3	Van den Bosch et al. 2018	10.1128/AEM.00478-18	no
OPGONM_01345	MBL fold metallo-hydrolase	WP_012863804.1	1.03e-70	215	260	159	61.15	3	Veillonella parvula	Van den Bosch et al. 2018	10.1128/AEM.00478-18	no
OPGONM_17435	MBL fold metallo-hydrolase	WP_005967032.1	3.36e-08	50.4	161	69	42.86	15	Pectobacterium wasabiae	Van den Bosch et al. 2018	10.1128/AEM.00478-18	no
OPGONM_17435	MBL fold metallo-hydrolase	WP_094484734.1	5.55e-06	43.9	183	71	38.8	16	Enterobacterales	Van den Bosch et al. 2018	10.1128/AEM.00478-18	no
OPGONM_17435	MBL fold metallo-hydrolase	WP_006326267.1	1.33e-05	42.7	167	65	38.92	15	Serratia plymuthica	Van den Bosch et al. 2018	10.1128/AEM.00478-18	no
OPGONM_17435	MBL fold metallo-hydrolase	WP_039286509.1	2.67e-05	41.6	187	74	39.57	20	Pectobacterium brasiliense	Van den Bosch et al. 2018	10.1128/AEM.00478-18	no
