# Supplementary material for: Glucosinolate structural diversity shapes recruitment of a metabolic network of leaf-associated bacteria
Source: Nat Commun. 2024 Oct 1;15:8496. doi: 10.1038/s41467-024-52679-7 (PMC11445407; doi:10.1038/s41467-024-52679-7)
Supplement: Supplementary file 7 — Supplementary Data 4 [file 41467_2024_52679_MOESM7_ESM.xlsx]

## Sheet: n
Isolate	Leaf_Extract	n(total)
1 A11	myb28	3
1 A11	Col-0	3
1 B12	myb28	3
1 B12	Col-0	3
1 B7	myb28	3
1 B7	Col-0	3
1 C10-2	myb28	3
1 C10-2	Col-0	3
1 C11-2	myb28	3
1 C11-2	Col-0	3
1 C4-1	myb28	3
1 C4-1	Col-0	3
1 C9	myb28	3
1 C9	Col-0	3
1 D11-1	myb28/myb29	3
1 D11-1	myb28	3
1 D11-1	Col-0	6
1 D4-1	myb28	3
1 D4-1	Col-0	3
1 D6	myb28	3
1 D6	Col-0	3
1 D8	myb28/myb29	3
1 D8	myb28	3
1 D8	Col-0	6
1 E10	myb28	3
1 E10	Col-0	3
1 E9	myb28	3
1 E9	Col-0	3
1 F1	myb28/myb29	12
1 F1	myb28	12
1 F1	Col-0	24
1 F1	NG2	9
1 F9	myb28	6
1 F9	Col-0	6
1 G12-2	myb28	3
1 G12-2	Col-0	3
1 G9-2	myb28	3
1 G9-2	Col-0	3
1 H11	myb28	3
1 H11	Col-0	3
2 A2	myb28	3
2 A2	Col-0	3
2 B5-1	myb28/myb29	3
2 B5-1	myb28	9
2 B5-1	Col-0	9
2 B5-1	NG2	3
2 B5-2	myb28/myb29	6
2 B5-2	myb28	9
2 B5-2	Col-0	15
2 B5-2	NG2	3
2 B9	myb28	3
2 B9	Col-0	3
2 C10	myb28/myb29	6
2 C10	myb28	6
2 C10	Col-0	9
2 C10	NG2	3
2 C12	myb28/myb29	3
2 C12	myb28	6
2 C12	Col-0	9
2 C3	myb28/myb29	3
2 C3	myb28	6
2 C3	Col-0	6
2 C3	NG2	3
2 C8	myb28/myb29	3
2 C8	myb28	9
2 C8	Col-0	9
2 C8	NG2	3
2 D12	myb28/myb29	3
2 D12	myb28	6
2 D12	Col-0	9
2 E3-1	myb28	3
2 E3-1	Col-0	3
2 E3-2	myb28	6
2 E3-2	Col-0	6
2 H1	myb28/myb29	3
2 H1	myb28	6
2 H1	Col-0	9
2 H11-2	myb28/myb29	12
2 H11-2	myb28	15
2 H11-2	Col-0	18
2 H11-2	NG2	9
2 H4	myb28/myb29	3
2 H4	myb28	9
2 H4	Col-0	9
2 H4	NG2	3
2 H7	myb28	6
2 H7	Col-0	6
3 A2	myb28/myb29	3
3 A2	myb28	9
3 A2	Col-0	9
3 A2	NG2	3
3 A3	myb28	3
3 A3	Col-0	3
3 A9	myb28/myb29	3
3 A9	myb28	3
3 A9	Col-0	6
3 B10	myb28/myb29	3
3 B10	myb28	3
3 B10	Col-0	6
3 B4-2	myb28/myb29	3
3 B4-2	Col-0	3
3 B5	myb28/myb29	3
3 B5	myb28	3
3 B5	Col-0	6
3 C6	myb28	3
3 C6	Col-0	3
3 C8	myb28	3
3 C8	Col-0	3
3 D12	myb28/myb29	3
3 D12	myb28	3
3 D12	Col-0	6
3 D7	myb28/myb29	3
3 D7	myb28	3
3 D7	Col-0	6
3 D9	myb28/myb29	3
3 D9	myb28	6
3 D9	Col-0	6
3 D9	NG2	3
3 E9	myb28/myb29	3
3 E9	myb28	6
3 E9	Col-0	9
3 F1	myb28	3
3 F1	Col-0	3
3 G9	myb28/myb29	3
3 G9	myb28	9
3 G9	Col-0	9
3 G9	NG2	3
3 H1	myb28/myb29	3
3 H1	myb28	3
3 H1	Col-0	6
3 H11	myb28/myb29	3
3 H11	myb28	3
3 H11	Col-0	6
3 H4	myb28/myb29	6
3 H4	myb28	6
3 H4	Col-0	12
3 H4	NG2	3
3 H5	myb28/myb29	3
3 H5	myb28	3
3 H5	Col-0	6
4 A11	myb28	3
4 A11	Col-0	3
4 A4-1	myb28/myb29	3
4 A4-1	myb28	3
4 A4-1	Col-0	6
4 A4-2	myb28/myb29	3
4 A4-2	myb28	3
4 A4-2	Col-0	6
4 C10	myb28/myb29	3
4 C10	myb28	9
4 C10	Col-0	9
4 C10	NG2	3
4 D1	myb28/myb29	6
4 D1	myb28	9
4 D1	Col-0	12
4 D1	NG2	3
4 D4-1	myb28/myb29	3
4 D4-1	myb28	3
4 D4-1	Col-0	6
4 D4-2	myb28	3
4 D4-2	Col-0	3
4 D7	myb28/myb29	3
4 D7	myb28	9
4 D7	Col-0	9
4 D7	NG2	3
4 E1	myb28/myb29	6
4 E1	myb28	6
4 E1	Col-0	9
4 E1	NG2	3
4 E10	myb28/myb29	6
4 E10	myb28	6
4 E10	Col-0	6
4 E10	NG2	6
4 E11-1	myb28	6
4 E11-1	Col-0	6
4 E11-2	myb28	3
4 E11-2	Col-0	3
4 E12	myb28/myb29	6
4 E12	myb28	6
4 E12	Col-0	9
4 E12	NG2	3
4 E9	myb28/myb29	3
4 E9	myb28	3
4 E9	Col-0	6
4 F2-1	myb28/myb29	3
4 F2-1	myb28	6
4 F2-1	Col-0	9
4 F2-2	myb28	6
4 F2-2	Col-0	6
4 F4-1	myb28	6
4 F4-1	Col-0	6
4 F4-2	myb28/myb29	3
4 F4-2	myb28	6
4 F4-2	Col-0	9
4 F6	myb28/myb29	3
4 F6	myb28	3
4 F6	Col-0	6
4 G5	myb28/myb29	6
4 G5	myb28	6
4 G5	Col-0	9
4 G5	NG2	3
4 G8	myb28/myb29	6
4 G8	myb28	9
4 G8	Col-0	15
4 G8	NG2	3
4 H3	myb28	3
4 H3	Col-0	3
4 H6	myb28/myb29	9
4 H6	myb28	9
4 H6	Col-0	15
4 H6	NG2	6
5 A10	myb28/myb29	3
5 A10	myb28	3
5 A10	Col-0	6
5 A9	myb28	3
5 A9	Col-0	3
5 B3	myb28/myb29	6
5 B3	myb28	9
5 B3	Col-0	12
5 B3	NG2	3
5 B7	myb28/myb29	12
5 B7	myb28	12
5 B7	Col-0	24
5 B7	NG2	9
5 B8	myb28/myb29	6
5 B8	myb28	6
5 B8	Col-0	9
5 B8	NG2	3
5 B9	myb28/myb29	6
5 B9	myb28	6
5 B9	Col-0	9
5 B9	NG2	3
5 C11	myb28	3
5 C11	Col-0	3
5 C5	myb28	3
5 C5	Col-0	3
5 D1	myb28/myb29	3
5 D1	myb28	3
5 D1	Col-0	6
5 D10	myb28/myb29	3
5 D10	Col-0	3
5 D11	myb28/myb29	3
5 D11	myb28	3
5 D11	Col-0	6
5 D2	myb28	3
5 D2	Col-0	3
5 E12	myb28/myb29	3
5 E12	myb28	3
5 E12	Col-0	6
5 E3	myb28	3
5 E3	Col-0	3
5 E9	myb28	3
5 E9	Col-0	3
5 F11	myb28/myb29	6
5 F11	myb28	9
5 F11	Col-0	15
5 F11	NG2	3
5 F3	myb28	3
5 F3	Col-0	3
5 F4	myb28	3
5 F4	Col-0	3
5 G10	myb28/myb29	3
5 G10	myb28	3
5 G10	Col-0	6
5 G11	myb28/myb29	6
5 G11	myb28	6
5 G11	Col-0	9
5 G11	NG2	3
5 G4-1	myb28/myb29	6
5 G4-1	myb28	6
5 G4-1	Col-0	9
5 G4-1	NG2	3
5 G4-2	myb28	3
5 G4-2	Col-0	3
5 H11	myb28/myb29	3
5 H11	myb28	3
5 H11	Col-0	6
5 H3-1	myb28/myb29	6
5 H3-1	myb28	6
5 H3-1	Col-0	9
5 H3-1	NG2	3
5 H3-2	myb28/myb29	6
5 H3-2	myb28	6
5 H3-2	Col-0	9
5 H3-2	NG2	3
6 A10	myb28	3
6 A10	Col-0	3
6 A5	myb28	3
6 A5	Col-0	3
6 A6	myb28/myb29	3
6 A6	myb28	9
6 A6	Col-0	9
6 A6	NG2	3
6 B11	myb28/myb29	3
6 B11	myb28	3
6 B11	Col-0	6
6 D3	myb28	3
6 D3	Col-0	3
6 D7	myb28	3
6 D7	Col-0	3
6 E1-1	myb28/myb29	3
6 E1-1	myb28	3
6 E1-1	Col-0	6
6 F10-1	myb28/myb29	3
6 F10-1	myb28	3
6 F10-1	Col-0	6
6 F10-2	myb28	3
6 F10-2	Col-0	3
6 F9	myb28	6
6 F9	Col-0	6
6 G10	myb28	3
6 G10	Col-0	3
6 G8	myb28/myb29	6
6 G8	myb28	6
6 G8	Col-0	12
6 G8	NG2	3
7 B11	myb28/myb29	3
7 B11	myb28	3
7 B11	Col-0	6
7 B2	myb28	3
7 B2	Col-0	3
7 B3	myb28	3
7 B3	Col-0	3
7 B5	myb28	3
7 B5	Col-0	3
7 B8	myb28/myb29	3
7 B8	myb28	3
7 B8	Col-0	6
7 C12	myb28/myb29	6
7 C12	myb28	6
7 C12	Col-0	9
7 C12	NG2	3
7 C2	myb28/myb29	6
7 C2	myb28	9
7 C2	Col-0	15
7 C2	NG2	3
7 C6	myb28/myb29	3
7 C6	myb28	3
7 C6	Col-0	6
7 C9-1	myb28	3
7 C9-1	Col-0	3
7 C9-2	myb28/myb29	3
7 C9-2	myb28	3
7 C9-2	Col-0	6
7 D5-1	myb28/myb29	3
7 D5-1	myb28	3
7 D5-1	Col-0	6
7 D5-2	myb28/myb29	3
7 D5-2	myb28	3
7 D5-2	Col-0	6
7 E10	myb28/myb29	6
7 E10	myb28	9
7 E10	Col-0	12
7 E10	NG2	3
7 E11-2	myb28/myb29	6
7 E11-2	myb28	6
7 E11-2	Col-0	9
7 E11-2	NG2	3
7 E5	myb28/myb29	3
7 E5	myb28	3
7 E5	Col-0	6
7 F7	myb28/myb29	3
7 F7	myb28	3
7 F7	Col-0	6
7 F8	myb28	3
7 F8	Col-0	3
7 G11	myb28/myb29	3
7 G11	myb28	9
7 G11	Col-0	12
7 G11	NG2	3
7 G12	myb28/myb29	3
7 G12	myb28	9
7 G12	Col-0	8
7 G12	NG2	3
7 G3	myb28/myb29	3
7 G3	myb28	3
7 G3	Col-0	6
7 G5	myb28/myb29	9
7 G5	myb28	9
7 G5	Col-0	15
7 G5	NG2	6
7 H2	myb28/myb29	3
7 H2	myb28	3
7 H2	Col-0	6
8 A1	myb28/myb29	5
8 A1	myb28	12
8 A1	Col-0	17
8 A1	NG2	3
8 A11	myb28/myb29	3
8 A11	myb28	3
8 A11	Col-0	6
8 A3	myb28/myb29	3
8 A3	myb28	6
8 A3	Col-0	9
8 B12	myb28/myb29	3
8 B12	myb28	3
8 B12	Col-0	6
8 B6	myb28/myb29	3
8 B6	myb28	9
8 B6	Col-0	8
8 B6	NG2	3
8 C1-1	myb28/myb29	3
8 C1-1	myb28	3
8 C1-1	Col-0	6
8 C1-2	myb28	3
8 C1-2	Col-0	3
8 C11	myb28/myb29	9
8 C11	myb28	9
8 C11	Col-0	15
8 C11	NG2	3
8 C2	myb28/myb29	3
8 C2	myb28	15
8 C2	Col-0	14
8 C2	NG2	3
8 C8	myb28/myb29	3
8 C8	myb28	9
8 C8	Col-0	11
8 D2	myb28/myb29	3
8 D2	myb28	3
8 D2	Col-0	6
8 D3	myb28/myb29	6
8 D3	Col-0	6
AR-4105	myb28/myb29	3
AR-4105	myb28	3
AR-4105	Col-0	3
AR-4105	NG2	3
AR-41D3	myb28/myb29	3
AR-41D3	myb28	3
AR-41D3	Col-0	3
AR-41D3	NG2	3
LR-4298	myb28/myb29	3
LR-4298	myb28	3
LR-4298	Col-0	3
LR-4298	NG2	3
LR-512C6	myb28/myb29	3
LR-512C6	myb28	3
LR-512C6	Col-0	3
LR-512C6	NG2	3

## Sheet: Tukey's post-hoc
Tukey's post-hoc test (after ANOVA, p<0.05)
Curtobacterium
	OD_600	groups	OD_600.1	std	r	se	Min	Max	Q25	Q50	Q75
1	0.708803	a	0.517204	0.255154	111	0.0183001	0.0120667	1.32673333333333	0.372533	0.527733	0.6491
2	0.517204	b	0.440205	0.29963	111	0.0183001	-0.0501333	1.043	0.201267	0.390667	0.688967
3	0.440205	c	0.0510756	0.0611093	180	0.0143707	-0.158133	0.308333	0.0234333	0.0504333	0.0760833
4	0.0510756	d	0.708803	0.15376	60	0.0248908	0.364133	0.9726	0.622617	0.702667	0.801317
5	0.0342237	d	0.0342237	0.037384	59	0.0251009	-0.0346	0.1332	0.0118667	0.0302	0.0586667
Plantibacter
	OD_600	groups	OD_600.1	std	r	se	Min	Max	Q25	Q50	Q75
1	0.716244	a	0.118929	0.0641935	42	0.013662	0.0364667	0.257267	0.0647667	0.106	0.177367
2	0.118929	b	0.0160857	0.0586064	105	0.0086406	-0.0984667	0.302067	-0.0158	0.0124	0.0387333
3	0.0226982	c	0.0226982	0.0559897	114	0.00829252	-0.122333	0.323933	0.0013	0.0261667	0.0546
4	0.0174622	c	0.716244	0.167021	45	0.0131987	0.332867	0.941933	0.711867	0.767933	0.814333
5	0.0160857	c	0.0174622	0.117219	45	0.0131987	-0.144267	0.742133	-0.0176667	0.00613333	0.0248667
Pseudomonas
	OD_600	groups	OD_600.1	std	r	se	Min	Max	Q25	Q50	Q75
1	1.12577	a	1.12577	0.218681	12	0.0656226	0.7082	1.5452	1.03048	1.125	1.21883
2	1.12196	a	1.12196	0.235131	27	0.0437484	0.557733	1.83967	1.00163	1.11633	1.22223
3	0.893353	b	0.893353	0.247255	30	0.0415034	0.588267	1.36927	0.6952	0.847267	1.02008
4	0.670244	b	0.670244	0.19089	9	0.0757745	0.474733	1.01913	0.511533	0.642333	0.774533
5	0.663933	b	0.663933	0.161828	9	0.0757745	0.416467	0.879867	0.508067	0.720667	0.748067
Rhizobium
	OD_600	groups	OD_600.1	std	r	se	Min	Max	Q25	Q50	Q75
1	0.615067	a	0.582289	0.328265	9	0.0678653	0.254933	1.1906	0.334733	0.4402	0.78
2	0.582289	a	0.0330667	0.0849958	3	0.117546	-0.0363333	0.127867	-0.0143333	0.00766667	0.0677667
3	0.0330667	b	0.00646667	0.0211244	9	0.0678653	-0.0391333	0.0358667	0.00286667	0.00686667	0.0172667
4	0.0181333	b	0.615067	0.124013	3	0.117546	0.474267	0.708067	0.568567	0.662867	0.685467
5	0.00646667	b	0.0181333	0.0233241	3	0.117546	-0.0084	0.0354	0.0095	0.0274	0.0314
Rhodococcus
	OD_600	groups	OD_600.1	std	r	se	Min	Max	Q25	Q50	Q75
1	0.361133	a	0.361133	0.339765	42	0.0262466	-0.0442	1.2186	0.04405	0.3065	0.52455
2	0.0654333	b	-0.0166974	0.0524821	39	0.0272374	-0.152267	0.0870667	-0.0441	-0.0174667	0.0190333
3	0.00811358	b	0.00811358	0.0437924	81	0.0188997	-0.0779333	0.2136	-0.02	0.00346667	0.0252
4	-0.0166974	b	0.0654333	0.146215	12	0.049103	-0.0310667	0.476533	-0.00896667	0.00703333	0.0581833
5	-0.01955	b	-0.01955	0.0310511	12	0.049103	-0.0612667	0.0349333	-0.0508667	-0.0123667	-0.00121667
Sphingomonas
	OD_600	groups	OD_600.1	std	r	se	Min	Max	Q25	Q50	Q75
1	0.24677	a	0.24677	0.322418	132	0.0156641	-0.190733	1.20047	-0.02685	0.194567	0.399917
2	0.211733	a	-0.0289071	0.10033	99	0.0180874	-0.314	0.415	-0.0709667	-0.0339333	0.0100667
3	0.0154556	b	-0.0045955	0.0586396	222	0.0120786	-0.170067	0.3222	-0.0389333	-0.0104667	0.0256667
4	-0.0045955	b	0.211733	0.132501	18	0.0424187	0.0193333	0.424333	0.0997333	0.214933	0.314533
5	-0.0289071	b	0.0154556	0.0278462	18	0.0424187	-0.0266667	0.0785333	-0.00916667	0.0159	0.0367
Xanthomonas
	OD_600	groups	OD_600.1	std	r	se	Min	Max	Q25	Q50	Q75
1	1.73368	a	1.13621	0.2134	47	0.032282	0.8654	1.8086	0.963933	1.10513	1.2286
2	1.14414	b	1.14414	0.289684	63	0.027883	0.718333	2.1572	0.945733	1.03333	1.28693
3	1.13621	b	0.860467	0.175057	108	0.021296	0.603533	1.48247	0.735733	0.829267	0.951733
4	0.860467	c	1.73368	0.299993	24	0.0451756	1.0968	2.24827	1.56765	1.831	1.95302
5	-0.0393333	d	-0.0393333	0.0772494	24	0.0451756	-0.159467	0.118133	-0.128617	-0.0127333	0.00646667
