# Supplementary material for: Glucosinolate structural diversity shapes recruitment of a metabolic network of leaf-associated bacteria
Source: Nat Commun. 2024 Oct 1;15:8496. doi: 10.1038/s41467-024-52679-7 (PMC11445407; doi:10.1038/s41467-024-52679-7)
Supplement: Supplementary file 8 — Supplementary Data 5 [file 41467_2024_52679_MOESM8_ESM.txt]

peakname	mode	Rmean	RJmean	RPmean	RJPmean	R_RJ_L2FC	R_RP_L2FC	R_RJP_L2FC	R_RJ_p.value	R_RP_p.value	R_RPJ_p.value
72.93726_0.53min	72.93726_0.53min	pos	569.5	877.333333333333	1008.33333333333	1172.66666666667	-0.622541669514739	-0.823103912975894	-1.04072393485329	0.448510124981971	0.443800756199141	0.358492335248675
141.95874_0.53min	141.95874_0.53min	pos	1300	1974	2182.66666666667	2141.66666666667	-0.602231691234032	-0.747131685846155	-0.719786466236142	0.614597349051256	0.637865868143636	0.637677340329453
113.96371_0.56min	113.96371_0.56min	pos	553	1078	1229.33333333333	1218.33333333333	-0.961736983438829	-1.15109135547526	-1.13813469297837	0.680984374211928	0.70642290853347	0.708792974323632
82.99671_0.56min	82.99671_0.56min	pos	548	622	315.333333333333	222	-0.182426014018803	0.795360562705246	1.29976243908489	0.563983410976418	0.295114128089883	0.129183692814221
166.91623_0.65min	166.91623_0.65min	pos	1181.5	1310.33333333333	1159.66666666667	1170	-0.149194273330616	0.0268864812968124	0.0140991077255426	0.562223673719361	0.536728097296951	0.538954194802365
90.97667_0.65min	90.97667_0.65min	pos	2377	2104	1724.33333333333	1991.33333333333	0.175928481791897	0.462873598474305	0.255289673041207	0.51529416002523	0.473441387050785	0.502741586238748
226.95147_0.65min	226.95147_0.65min	pos	3477.5	3311	3525.66666666667	3464.33333333333	0.0707626478678346	-0.019839900913072	0.00547118761611525	0.532291764557594	0.542622962408082	0.539592168580267
456.80415_0.65min	456.80415_0.65min	pos	956.5	892.333333333333	1020	972.333333333333	0.100073892188341	-0.0926384740654821	-0.0236614762339041	0.524928571008225	0.556678408326376	0.544952766649556
158.96424_0.65min	158.96424_0.65min	pos	1668	1365	1560	1759.66666666667	0.289026471072508	0.09651341738469	-0.0771378460833381	0.497555175051123	0.526570284277926	0.55277776825625
390.8737_0.66min	390.8737_0.66min	pos	887.5	950.666666666667	974.666666666667	843.333333333333	-0.0990845635003707	-0.135016563658916	0.0735591050373333	0.558102376104977	0.560714466885031	0.532222519222751
422.81534_0.66min	422.81534_0.66min	pos	0	661.333333333333	386.666666666667	330.333333333333	-9.37141365652851	-8.59867288075206	-8.37213954084113	0.0826453060589262	0.181666716500379	0.183632039309732
422.81478_0.66min	422.81478_0.66min	pos	1111.5	422.333333333333	749.666666666667	891.666666666667	1.39393933980275	0.567561009382049	0.317611876137968	0.123557518706289	0.314684154528762	0.487956446101914
377.83557_0.66min	377.83557_0.66min	pos	809.5	1026	800.333333333333	1075.33333333333	-0.341552090800654	0.0164096955275121	-0.409240849375283	0.600648735718932	0.537604706412752	0.608800075591388
494.80297_0.66min	494.80297_0.66min	pos	1142.5	1091	1181.33333333333	1100.33333333333	0.0664835094918202	-0.0481804638023598	0.0542051797133833	0.529993920599655	0.548833135177549	0.532931670209742
388.82441_0.66min	388.82441_0.66min	pos	1579	1051	1412.33333333333	1323	0.586789853772163	0.16082279433506	0.255021436257247	0.450590350646752	0.511197153214227	0.502697242355858
527.76424_0.66min	527.76424_0.66min	pos	1399	1191.66666666667	1212.66666666667	1207.33333333333	0.231235940501577	0.20605458710897	0.212408332763826	0.5008929389198	0.50926390456007	0.507863305699182
535.75633_0.67min	535.75633_0.67min	pos	1153.5	1209.33333333333	813	1388.33333333333	-0.0681362563049358	0.504167473507868	-0.267124603783237	0.549315525789357	0.320809848191165	0.586118047990277
658.72544_0.67min	658.72544_0.67min	pos	1433	1105.33333333333	1466.66666666667	1445	0.374258895344761	-0.0334793195138324	-0.012022528249213	0.471845012102205	0.546534482821251	0.542950461551602
497.79531_0.67min	497.79531_0.67min	pos	1159.5	1103.33333333333	1240.33333333333	1216	0.0715708199846241	-0.0971440494931551	-0.0685826453692461	0.529568984598109	0.556607420958112	0.552581556380218
386.83625_0.67min	386.83625_0.67min	pos	840	846	1149.66666666667	883.666666666667	-0.0102561690770544	-0.452292258202655	-0.0730281643938929	0.543121066932116	0.607626507871082	0.552195200005717
734.71034_0.68min	734.71034_0.68min	pos	948	963.333333333333	1029.33333333333	1040.66666666667	-0.0231238301873341	-0.118631161115958	-0.134413696694546	0.5455108006826	0.560455160907508	0.563172495162506
723.72101_0.68min	723.72101_0.68min	pos	1009	886.666666666667	910	1003.33333333333	0.186265365149699	0.148832333837106	0.00811712076585016	0.513499680678224	0.519267858602583	0.542518351817704
742.69841_0.68min	742.69841_0.68min	pos	1480.5	1491.66666666667	1440.33333333333	1543.33333333333	-0.0108334011701591	0.0396546039477885	-0.0599255553508327	0.540955246857309	0.535291419639916	0.550633913529592
614.71757_0.69min	614.71757_0.69min	pos	1014	903.666666666667	923.333333333333	635.333333333333	0.166021507374841	0.134994611754216	0.673625125389757	0.514315215097432	0.519503135015696	0.304939301070348
124.93762_0.69min	124.93762_0.69min	pos	1726	1623.33333333333	1706.66666666667	1613.33333333333	0.0884203610577648	0.0162416917955168	0.0973295806484561	0.527379474123422	0.538845779866124	0.526569323437342
114.89291_0.7min	114.89291_0.7min	pos	1441.5	1518.33333333333	1470.66666666667	1608.66666666667	-0.0748671050112961	-0.0288796182818274	-0.158190643918655	0.550638878239538	0.544656596515451	0.565488784091944
112.89575_0.71min	112.89575_0.71min	pos	3099.5	3203	3103	2980.66666666667	-0.0473732582621065	-0.00162766804052405	0.0563819079284893	0.547799972279879	0.541328806901046	0.53358291846721
556.82112_0.75min	556.82112_0.75min	pos	636	925.333333333333	903	901	-0.540238056223105	-0.505029400158887	-0.501834060999081	0.635011254684088	0.625448248320536	0.628361168916921
564.82212_0.75min	564.82212_0.75min	pos	908.5	786	821	696	0.208710002144	0.145935243969804	0.383914981783063	0.508338517151364	0.513744507685536	0.477971747148821
444.86482_0.75min	444.86482_0.75min	pos	1265.5	1046	897	872.666666666667	0.274585634781693	0.496059726971354	0.53569222410524	0.494532688073654	0.463870785831096	0.458572829405891
80.97369_0.76min	80.97369_0.76min	pos	3139.5	3134.66666666667	3087.66666666667	3007	0.00222206572253446	0.0240100876880249	0.0621897023225026	0.541480744299949	0.538057418059235	0.532239402171079
334.91823_0.76min	334.91823_0.76min	pos	906	986.666666666667	1041	1211.66666666667	-0.122921669711604	-0.200180821749986	-0.419008586401808	0.556569052736781	0.574477958284711	0.608563814243052
534.83089_0.76min	534.83089_0.76min	pos	960	1244	1229.66666666667	1605.66666666667	-0.373537406181693	-0.356831716150868	-0.741462309622417	0.5871638871108	0.593838969487302	0.647632729092142
259.9572_0.77min	259.9572_0.77min	pos	1299	1441.66666666667	1501.66666666667	1787	-0.150226375189842	-0.209013391535248	-0.459835113267501	0.562065347307524	0.573681081640803	0.615205944533639
318.90618_0.77min	318.90618_0.77min	pos	946.5	1064.33333333333	1080.66666666667	1232	-0.169107059148366	-0.191058129106891	-0.379974951344385	0.568667007040205	0.571126562320445	0.595296458359939
236.94139_0.77min	236.94139_0.77min	pos	654	698.333333333333	813.333333333333	983.333333333333	-0.0944853654312989	-0.314124551121288	-0.587652043987986	0.548920184506778	0.600205753178064	0.63606383815126
161.98019_0.77min	161.98019_0.77min	pos	2335	2773.33333333333	2976	3448.33333333333	-0.248100862202087	-0.349818947358019	-0.562277279083568	0.569557697127957	0.590192025554846	0.61453838762585
166.95918_0.78min	166.95918_0.78min	pos	1223.5	1704.33333333333	1717.33333333333	2017.66666666667	-0.477860989596503	-0.488817152970336	-0.721209930700597	0.610185691906731	0.612312482002423	0.64961219473784
193.93004_0.82min	193.93004_0.82min	pos	1225	1777	2129	2111.66666666667	-0.536296345138988	-0.796894451422419	-0.785106179970296	0.604291279270387	0.636816608883333	0.63709569744918
136.06164_0.85min	136.06164_0.85min	pos	4641.5	2631.33333333333	212	73.3333333333333	0.818559720518579	4.44597657459695	5.96474879562363	0.421914865107517	0.0701203321630427	0.026643856931015
152.0567_0.86min	152.0567_0.86min	pos	6507	4208.66666666667	117.666666666667	21	0.628508249876942	5.77722760542729	8.20856691703523	0.45204109260007	0.0287322662545838	0.00736811979067889
413.05492_0.92min	413.05492_0.92min	pos	43	24.3333333333333	19.6666666666667	83.6666666666667	0.796466605914868	1.09019780897158	-0.944290567413713	0.266634404516242	0.149206737795927	0.818015800419104
262.07428_0.94min	262.07428_0.94min	pos	0	0	191.333333333333	371.666666666667	0	-7.58746500792433	-8.54174197212203	0.195501109477885	0.0811257788924074	0.0834590520069787
581.14545_0.96min	581.14545_0.96min	pos	0	0	77.3333333333333	94.6666666666667	0	-6.29155444584384	-6.57994442595453	0.195501109477885	0.0796112024981759	0.0821708078961677
145.04971_0.97min	145.04971_0.97min	pos	183.5	256.333333333333	326.333333333333	504	-0.480017530486528	-0.827139707533141	-1.45266257157876	0.971858641349132	0.944388213252469	0.566941376269807
229.05287_0.97min	229.05287_0.97min	pos	0	0	0	0	0	0	0	0.195501109477885	0.195501109477885	0.195501109477885
247.06378_0.97min	247.06378_0.97min	pos	0	0	0	0	0	0	0	0.195501109477885	0.195501109477885	0.195501109477885
74.00579_0.98min	74.00579_0.98min	pos	0	0	64.3333333333333	88.6666666666667	0	-6.02974734339405	-6.48649986183547	0.195501109477885	0.0803051747795029	0.0817006913004535
118.03214_0.99min	118.03214_0.99min	pos	127	105	1395.66666666667	2158	0.272079545436801	-3.44777202786556	-4.07614752802251	0.474750981252035	0.848300662470649	0.738778280057512
137.04592_1min	137.04592_1min	pos	1655	3000.66666666667	1568.33333333333	668	-0.858061102573157	0.0775508531820372	1.30762455685786	0.66171990219213	0.523240100946664	0.33482029475682
334.00498_1min	334.00498_1min	pos	0	0	529.666666666667	1012.66666666667	0	-9.05166211982249	-9.98536760030964	0.195501109477885	0.0237836378305804	0.0252590843141911
168.05176_1.02min	168.05176_1.02min	pos	1209.5	925	0	0	0.3865189807387	10.2413873639989	10.2413873639989	0.479829858809712	1.91822744091578e-06	1.1933819170522e-06
107.04917_1.02min	107.04917_1.02min	pos	3009.5	2418.33333333333	1860.33333333333	2010.33333333333	0.315393561325595	0.693666676595277	0.581850921658227	0.49908219765082	0.446474092352201	0.461331336233378
194.11767_1.24min	194.11767_1.24min	pos	1296	1398.66666666667	1286.33333333333	1309	-0.109904807862162	0.0107928160222053	-0.0143883321731132	0.557560193786665	0.539053716931566	0.54231688025259
172.95315_1.3min	172.95315_1.3min	pos	382.5	429.333333333333	629.333333333333	704.333333333333	-0.166228017083101	-0.716888379725672	-0.879078643889936	0.555700610523264	0.635832398789438	0.692204916435547
272.96939_1.31min	272.96939_1.31min	pos	491	827.333333333333	1332	1250.33333333333	-0.751553130389253	-1.43794655974973	-1.34673592877048	0.671332105121776	0.75642505782948	0.751995615645924
290.98019_1.31min	290.98019_1.31min	pos	1664.5	3101.66666666667	5027.33333333333	4947.33333333333	-0.897553356009841	-1.59412493663856	-1.57098733347851	0.667142316540548	0.750197497756914	0.753046140083343
184.04296_1.31min	184.04296_1.31min	pos	402	531.666666666667	938.666666666667	998	-0.402453163678853	-1.2213692333213	-1.30970483926445	0.609158872578185	0.760480476730195	0.772849145048499
113.96379_1.31min	113.96379_1.31min	pos	588.5	1155.66666666667	1373	1527.33333333333	-0.972409443764704	-1.22081828583834	-1.3743955147815	0.67224647987878	0.701909058241664	0.741420818211606
270.93014_1.31min	270.93014_1.31min	pos	560	941.333333333333	1195.33333333333	1103.66666666667	-0.748236706501226	-1.09254674648613	-0.977538425891503	0.66049686287364	0.703116893852579	0.695241903208327
213.97987_1.31min	213.97987_1.31min	pos	416	682.666666666667	825.333333333333	932.333333333333	-0.713245702314032	-0.986676481920902	-1.16234503766651	0.629994662934146	0.679977254293309	0.716488997060337
200.94863_1.31min	200.94863_1.31min	pos	485.5	560.333333333333	875.666666666667	773.333333333333	-0.206417927564128	-0.849588588677397	-0.67051494330654	0.552960053088091	0.642701347311236	0.628747511808626
218.95928_1.32min	218.95928_1.32min	pos	256.5	430	587	525.333333333333	-0.743115437018517	-1.19124372276578	-1.0314043330685	0.656805362687294	0.729566330726364	0.695123526978057
173.07867_1.5min	173.07867_1.5min	pos	836.5	732	856	549.666666666667	0.192275992098685	-0.0332060138800027	0.604909909534208	0.509985315519089	0.545383847477894	0.443913363130268
150.0042_1.63min	150.0042_1.63min	pos	1912.5	2087.66666666667	2421.33333333333	2189.66666666667	-0.126368367981402	-0.340183504594631	-0.195156078560422	0.557734427078273	0.587142915252295	0.570445136768119
97.96886_1.8min	97.96886_1.8min	pos	688.5	1048	1487.33333333333	1339.66666666667	-0.605392221063287	-1.11007521777345	-0.959328124070215	0.609280372560436	0.679173049321866	0.669201978318374
233.14987_1.96min	233.14987_1.96min	pos	1297	1102	840.666666666667	939	0.234857592407756	0.624969496193775	0.465557721434139	0.504481746152711	0.440636013318378	0.469495468917208
194.11787_2.16min	194.11787_2.16min	pos	1543.5	1309.66666666667	1353.33333333333	1203.66666666667	0.236839050008213	0.189557007117706	0.358505865484194	0.505088457015425	0.512032906767228	0.486511978605209
352.92108_2.3min	352.92108_2.3min	pos	615.5	990.333333333333	1154.66666666667	978	-0.685269346928423	-0.906552536078838	-0.667207965200856	0.603417681549677	0.671777000518055	0.657462503814156
203.92336_2.31min	203.92336_2.31min	pos	396	568.333333333333	694.666666666667	796.333333333333	-0.520134561756377	-0.809257187295721	-1.00604397633399	0.599089729064775	0.66587738041375	0.709606937539834
150.00427_2.31min	150.00427_2.31min	pos	6269.5	7205	7925.66666666667	7672	-0.200618165872938	-0.338133823358009	-0.291210269008811	0.565990312212105	0.583540261067617	0.579201292926736
217.10466_2.38min	217.10466_2.38min	pos	1572.5	1103.66666666667	1006.66666666667	754	0.510366076798128	0.642958700391873	1.05942862908598	0.471915008459104	0.433084357486899	0.387557955753078
122.96428_2.7min	122.96428_2.7min	pos	469.5	911.333333333333	980.333333333333	1082.33333333333	-0.955366305915263	-1.06054854260732	-1.20321058935349	0.700523014253277	0.702071089986588	0.718598253788621
114.09135_3.3min	114.09135_3.3min	pos	1096	1265.66666666667	1455.33333333333	1598.33333333333	-0.207473392093961	-0.408777079319868	-0.543907131169086	0.586753562579343	0.618700633205831	0.637670310181709
340.12022_3.54min	340.12022_3.54min	pos	100	189.666666666667	336	1106	-0.916697353305438	-1.73839329843006	-3.45422802402976	0.745544820569362	0.61301031110978	0.802677695935713
220.00969_3.96min	220.00969_3.96min	pos	4127	4349.33333333333	3343.33333333333	3224.66666666667	-0.075682977308861	0.303724321195141	0.355845609512992	0.551449127619214	0.500361889306168	0.494218175260171
377.14568_4.19min	377.14568_4.19min	pos	1033	974.333333333333	986	972	0.0842689168976039	0.067114195858537	0.087724475533823	0.526633098228824	0.531149980110199	0.527680837436643
262.074_4.27min	262.074_4.27min	pos	0	0	0	0	0	0	0	0.195501109477885	0.195501109477885	0.195501109477885
128.10707_4.49min	128.10707_4.49min	pos	1330.5	1534.33333333333	1477.33333333333	1487	-0.205499481861075	-0.150919175256656	-0.160322097897417	0.574258586227619	0.566914341819702	0.566562397408699
192.01476_5.01min	192.01476_5.01min	pos	964	1054	937.333333333333	865	-0.128642151439105	0.0404284259090068	0.156161917428718	0.563377418898245	0.53600885287037	0.517169132327722
244.95014_6.03min	244.95014_6.03min	pos	821	1125	1079.33333333333	1273	-0.453996528398547	-0.394266220915001	-0.632154978574617	0.611503681412123	0.603479144417382	0.643718256076602
218.21149_6.07min	218.21149_6.07min	pos	30206.5	38072	23892	29894.3333333333	-0.333861462712532	0.338318780610912	0.0149864932057286	0.580765900295694	0.50902066015971	0.542633100453607
174.18537_6.08min	174.18537_6.08min	pos	616	981.333333333333	683.666666666667	759.333333333333	-0.670942165253426	-0.150131286447621	-0.301361551441563	0.655962708795688	0.572410949000862	0.597019548931874
234.20648_6.38min	234.20648_6.38min	pos	1673	2296.66666666667	1304.33333333333	2191	-0.456869986706574	0.358881263667805	-0.388948270410183	0.621767371140711	0.501025384729327	0.612637909688568
246.24289_7.84min	246.24289_7.84min	pos	2466	3511.33333333333	2290.66666666667	4370.66666666667	-0.509672052790683	0.106360502834533	-0.825425686131067	0.613694959635112	0.527754334111032	0.64194281496947
202.21654_7.9min	202.21654_7.9min	pos	504.5	844	491	568	-0.741240249266532	0.0390527765637746	-0.170717560403567	0.662290385277753	0.530984434384274	0.56763374740201
173.16514_8.33min	173.16514_8.33min	pos	690.5	770.333333333333	704	912	-0.15762520723584	-0.0278940061356617	-0.400885608833728	0.592504294382544	0.56935402746396	0.644991166735139
274.27407_9.35min	274.27407_9.35min	pos	229	282.666666666667	172	568.666666666667	-0.302562770020431	0.41086182330765	-1.30848413001061	0.593081337679024	0.405710783235679	0.749229401096502
230.24735_9.46min	230.24735_9.46min	pos	352.5	545	372.666666666667	520.666666666667	-0.627190736110454	-0.0800416572748718	-0.561418036289426	0.660720619906988	0.554153067568687	0.648136353596038
158.15414_9.62min	158.15414_9.62min	pos	918	878.666666666667	873.333333333333	972	0.0631079166839224	0.0718814597452063	-0.082374943492077	0.532598762204584	0.528314785442381	0.556620904739302
223.06371_9.66min	223.06371_9.66min	pos	1150	1096.66666666667	1072.33333333333	1153.66666666667	0.0684478222580391	0.100789645851407	-0.00458859587333833	0.530341528396836	0.526884897848871	0.544082374871693
288.25331_9.89min	288.25331_9.89min	pos	25729	26742.6666666667	25934.6666666667	26185.6666666667	-0.0557458213426399	-0.0114859970457749	-0.0253809718597369	0.547517088634879	0.542626006021275	0.54420621335361
244.2274_10.01min	244.2274_10.01min	pos	1285	1449	1330.66666666667	1234.33333333333	-0.173162257574349	-0.0503423597662357	0.057990262021838	0.567413366823707	0.549365555712869	0.532187462082997
225.14966_10.01min	225.14966_10.01min	pos	893	793.666666666667	936	901.333333333333	0.169925001442312	-0.0677742164758692	-0.0133856503104898	0.513289636085113	0.549899981164894	0.542056446777662
302.23357_10.21min	302.23357_10.21min	pos	879.5	929.666666666667	1056.66666666667	965	-0.0799415316572875	-0.264490111365273	-0.133700185004565	0.555511604998396	0.586070001638582	0.563962752443396
244.26377_10.23min	244.26377_10.23min	pos	906	1094	950	952.666666666667	-0.271756413960013	-0.0683427903320411	-0.0723825410735042	0.585622312751365	0.552750691377286	0.552736551268734
346.25938_10.24min	346.25938_10.24min	pos	1411.5	1502	1486.33333333333	1465.66666666667	-0.0895941417264522	-0.0744771453330719	-0.0542901555009534	0.556723343944907	0.553549717617806	0.548471332320354
161.09614_10.62min	161.09614_10.62min	pos	980	1310.66666666667	822	956	-0.419076093454454	0.253360705797613	0.035734211733213	0.616168432612904	0.506635967478616	0.536536851506853
277.17953_10.62min	277.17953_10.62min	pos	682	911	454	706.666666666667	-0.417148245874651	0.586019033204032	-0.051184386894131	0.617292069750985	0.44924771682583	0.553241833967193
317.17211_10.62min	317.17211_10.62min	pos	504.5	812.333333333333	490.333333333333	595.666666666667	-0.686135649826078	0.0410089735291011	-0.239214089527448	0.686487188241397	0.555711348357038	0.578047353402754
758.50835_11.03min	758.50835_11.03min	pos	1078	616.666666666667	643.333333333333	664.666666666667	0.804794484181907	0.743815727997937	0.696823032765201	0.294420695380176	0.29925840338733	0.303066512211607
106.08644_11.56min	106.08644_11.56min	pos	889.5	932	954.666666666667	827.333333333333	-0.0672614697501399	-0.101891887417749	0.104404165373127	0.55319125404487	0.559037192507189	0.525039146342816
311.23734_11.57min	311.23734_11.57min	pos	1506	1296	1408.33333333333	1268	0.216500937346124	0.0966665409362972	0.247987347756718	0.508047388163493	0.5253538392133	0.502834281597627
759.50655_11.95min	759.50655_11.95min	pos	544.5	1420	1121.33333333333	1357	-1.38125545291917	-1.04085011878288	-1.31583237792112	0.57880141518341	0.939482803804862	0.586481192118796
786.532_11.97min	786.532_11.97min	pos	1009	1114.33333333333	1031.33333333333	975.666666666667	-0.143119651678039	-0.0315535893143497	0.0484171290507031	0.560345343109208	0.54385287676875	0.53011327354927
760.5122_11.98min	760.5122_11.98min	pos	18989.5	18411	19022	19970	0.0446315429643266	-0.0024668920385202	-0.0726286834511106	0.536131010606536	0.541700750513042	0.5491381592354
704.52196_11.98min	704.52196_11.98min	pos	850	1003.66666666667	1030.66666666667	980.333333333333	-0.239485879190705	-0.277745871694508	-0.205584133649894	0.573328443455037	0.587916484255987	0.574988185806172
740.52211_11.99min	740.52211_11.99min	pos	710	924	1297.66666666667	1563.33333333333	-0.379603805784259	-0.869109711741771	-1.13762649468769	0.591614250637926	0.659015043586897	0.705295542215763
762.5912_11.99min	762.5912_11.99min	pos	511.5	843	830.666666666667	429.666666666667	-0.719690994314377	-0.698453405110658	0.25098034042004	0.627927748420025	0.632988406220452	0.928903105836691
690.50719_11.99min	690.50719_11.99min	pos	1514.5	1650.66666666667	1727.33333333333	1759.33333333333	-0.124128704568365	-0.189587636195103	-0.216054788565953	0.560164542466305	0.567415568417684	0.574017439013051
744.55158_11.99min	744.55158_11.99min	pos	4466	4027	3484.66666666667	3370.66666666667	0.149242571296471	0.35787164310652	0.405844340578767	0.517870306100335	0.484926948648003	0.470626933965763
304.29991_11.99min	304.29991_11.99min	pos	8185	9170.66666666667	9560	9755.66666666667	-0.164025256052482	-0.224002853055925	-0.253229673131872	0.560704175859232	0.567780693627108	0.572958969591815
298.34672_11.99min	298.34672_11.99min	pos	1134	1120.33333333333	1291.66666666667	1302.66666666667	0.0174770926442894	-0.187658005207359	-0.199882737833512	0.538025570671797	0.571356724004958	0.567928209279444
818.59058_11.99min	818.59058_11.99min	pos	2223.5	2072	1860.66666666667	2188.33333333333	0.101760982066372	0.256886318526266	0.022989472119138	0.526151260301426	0.502002300706729	0.537117850094568
732.55414_11.99min	732.55414_11.99min	pos	3330	2787.66666666667	2457	2176.33333333333	0.256379856751472	0.438470438301689	0.613393063833812	0.500374706297037	0.464570917049592	0.435344677408147
338.34178_11.99min	338.34178_11.99min	pos	823.5	560	852.666666666667	1017.33333333333	0.555518722828674	-0.050153353438845	-0.304618480547469	0.315402856875438	0.362585798925169	0.591594329153287
742.53802_11.99min	742.53802_11.99min	pos	11638	10351	9142.33333333333	8806.33333333333	0.169057587605899	0.348174988583922	0.402189935976631	0.518446256186457	0.495857516611592	0.475366099598949
470.42073_11.99min	470.42073_11.99min	pos	647.5	691	793.666666666667	802	-0.0936654633850253	-0.293243255489306	-0.308293413265615	0.587328191843515	0.617099040278982	0.605523459393971
745.55678_11.99min	745.55678_11.99min	pos	1849.5	1594.66666666667	1452.66666666667	1399.66666666667	0.21375583030161	0.348218645939771	0.401801474348331	0.505113807451404	0.482028160988331	0.470530634113186
411.17226_11.99min	411.17226_11.99min	pos	1406.5	1763.33333333333	1896	1532	-0.325988230946127	-0.430584756443884	-0.123222774691186	0.59370420711908	0.598007476393197	0.560993475453398
761.58632_11.99min	761.58632_11.99min	pos	2881	2671	2479	2437	0.109150327700695	0.21673021490051	0.241372209554535	0.524422707130928	0.501110661932166	0.485825955686818
756.55354_12min	756.55354_12min	pos	5681.5	3664.66666666667	4146.66666666667	4129.33333333333	0.632450177074566	0.454225824542538	0.460267561819397	0.452198200565812	0.457242384217627	0.437204310062227
782.56918_12min	782.56918_12min	pos	11327.5	9431.33333333333	8739.66666666667	8348.66666666667	0.264270239045907	0.374141621375092	0.440166338471795	0.499655749016975	0.486651552545313	0.476246196742281
788.61403_12min	788.61403_12min	pos	2735.5	2320.33333333333	2044.66666666667	1914	0.237378154277543	0.419760773791134	0.514987464395169	0.507310814820311	0.471135880034329	0.455242001529167
786.59925_12min	786.59925_12min	pos	10763.5	9127	7412	7721	0.237910612615138	0.538151892853879	0.479234849961961	0.510201942484666	0.467311418267453	0.465385694219304
784.58401_12min	784.58401_12min	pos	19321	15494	13314	12175.3333333333	0.31844167883262	0.537192005208222	0.666164674749722	0.497392718324277	0.462839861457849	0.434161330131783
97.96885_0.55min	97.96885_0.55min	pos	897	1371	1672	1506.33333333333	-0.611493131431665	-0.897650095297206	-0.747211141289226	0.618561496182124	0.658457467903493	0.647093313573594
122.96411_0.55min	122.96411_0.55min	pos	526.5	934.666666666667	1097	1032.66666666667	-0.826823564196821	-1.05763505541065	-0.970528026296919	0.653037550866091	0.69275286686263	0.685453741669941
127.03931_0.63min	127.03931_0.63min	pos	1226	1352.33333333333	1094.66666666667	977.666666666667	-0.141381977688477	0.163326293303751	0.326245781540849	0.561879044048126	0.514341729943333	0.488703435346373
303.23181_0.63min	303.23181_0.63min	pos	2229	2474.66666666667	2257.33333333333	2410.66666666667	-0.150773367443546	-0.0182147355997731	-0.112986805890264	0.563164730517664	0.544261368183817	0.55755216029662
161.97086_0.63min	161.97086_0.63min	pos	3513	3029	2928.66666666667	2594.33333333333	0.213796397648063	0.262377665164258	0.437194347382249	0.502476511664657	0.504486535289917	0.479735601794378
284.86932_0.64min	284.86932_0.64min	pos	6624	7248.33333333333	7357.33333333333	8375.66666666667	-0.129927872851659	-0.151458577476748	-0.338455810821575	0.555996063420656	0.559732488303283	0.582636972769514
210.91438_0.65min	210.91438_0.65min	pos	914	848.666666666667	942.333333333333	776	0.106874775870359	-0.0439959038266837	0.235857144763695	0.517708319956558	0.543387771736934	0.50283318235579
232.90867_0.65min	232.90867_0.65min	pos	4200.5	4656.66666666667	4684	4108	-0.148702910341206	-0.157144563750887	0.0321171536280062	0.560118771303693	0.562594943506287	0.536884508251888
396.83381_0.66min	396.83381_0.66min	pos	1834.5	1989.66666666667	1764.33333333333	1705.33333333333	-0.117078550313838	0.0562324930134859	0.105273608829323	0.55923668226425	0.532685926917619	0.524053392505697
110.00878_0.66min	110.00878_0.66min	pos	990	899.333333333333	1002.33333333333	696.333333333333	0.138425823398677	-0.01784402373942	0.507036611660703	0.518670966257214	0.547281723274664	0.447996021331737
568.76551_0.67min	568.76551_0.67min	pos	3301.5	3264	3331.33333333333	3430.66666666667	0.0164755697003967	-0.0129741592475727	-0.0553508626642704	0.539260058206529	0.542690351280275	0.549051282359846
516.79174_0.66min	516.79174_0.66min	pos	2706	2438	2650.33333333333	2634.66666666667	0.15040512941878	0.0299768261309084	0.0385269636239606	0.520353943758558	0.538397340224719	0.53721033583042
710.70928_0.66min	710.70928_0.66min	pos	896.5	1051.33333333333	1428	1509	-0.229607915881415	-0.671022072385403	-0.750564705502028	0.994543972938935	0.631523174267689	0.630048156654302
508.78537_0.66min	508.78537_0.66min	pos	1073	1257.33333333333	1205.66666666667	1247.66666666667	-0.228520150393235	-0.168033203263999	-0.217394405536477	0.58340474794368	0.573140128346193	0.581782248417302
587.74333_0.67min	587.74333_0.67min	pos	1268.5	1094	1145.33333333333	1084.66666666667	0.21332952515897	0.147233779841871	0.225679175972758	0.509225501588704	0.518370354029867	0.506268285986514
448.80677_0.66min	448.80677_0.66min	pos	4101.5	4161.66666666667	4009	4273	-0.0210047028556776	0.0329010970587925	-0.0590835742587359	0.544186095918466	0.536911040040369	0.54834991774746
647.72555_0.67min	647.72555_0.67min	pos	1034.5	1051.33333333333	852.333333333333	573.666666666667	-0.023264206371317	0.279146244054306	0.84953027985257	0.549794436134373	0.501282937111326	0.291632326753241
458.8175_0.66min	458.8175_0.66min	pos	768	766	873.666666666667	965.666666666667	0.00375702045889302	-0.185749715935101	-0.330034896219314	0.541096783447812	0.572394855244727	0.598521010591432
374.85331_0.66min	374.85331_0.66min	pos	3399.5	3370	3665.66666666667	3575.33333333333	0.0125702644777317	-0.108722226116286	-0.0727343178575955	0.539793197469167	0.556467723800039	0.55160162141863
254.89953_0.66min	254.89953_0.66min	pos	3176	2911.33333333333	3044	2864.33333333333	0.125489600302874	0.0612228619197979	0.148962108006865	0.522737921076689	0.532674617427377	0.52066909436339
442.84078_0.66min	442.84078_0.66min	pos	1762.5	2001.66666666667	1712.66666666667	1738.66666666667	-0.183480736366864	0.041355064397081	0.0196306745268889	0.564968248395657	0.534772596913147	0.537548447907881
328.84656_0.66min	328.84656_0.66min	pos	1608	1623	1732.66666666667	1551.66666666667	-0.0133873064617299	-0.107662211151598	0.0514161872337362	0.542491038419233	0.558049461552007	0.533701176689889
322.88696_0.66min	322.88696_0.66min	pos	1740	1723.33333333333	1705.33333333333	1781.66666666667	0.0138775121685023	0.0290166973808761	-0.0341207617210956	0.539082325840362	0.536337276051699	0.546022511405522
186.9124_0.66min	186.9124_0.66min	pos	992.5	999.666666666667	978	944	-0.010369603649862	0.0212111076459752	0.072205638141235	0.543722873129425	0.538269603013488	0.530620097618744
437.81241_0.66min	437.81241_0.66min	pos	1291.5	1088	1343	724.333333333333	0.24716032648539	-0.0563688575764632	0.833448224673114	0.50076610427571	0.549967836044255	0.292110290076691
248.88469_0.66min	248.88469_0.66min	pos	1366.5	1504.66666666667	1267	1281.33333333333	-0.138861580036441	0.108986087540512	0.0927695041044603	0.560330769119035	0.525325404789291	0.527558239166881
306.86668_0.67min	306.86668_0.67min	pos	5247	5996.66666666667	5844.33333333333	5622.66666666667	-0.192633623572731	-0.155517577621287	-0.0997433636793984	0.565817916426883	0.561638733797515	0.554282901740565
652.71206_0.68min	652.71206_0.68min	pos	1058	959.333333333333	991.333333333333	970	0.141095429553622	0.0938058684754566	0.125159388573144	0.513057589652369	0.52641573201162	0.520978673072213
557.77548_0.67min	557.77548_0.67min	pos	1048	1008.33333333333	941	1026.66666666667	0.0556119733126922	0.155215712964485	0.0296422891912484	0.531708193630826	0.514975526994608	0.534425146238861
598.73399_0.67min	598.73399_0.67min	pos	1105.5	1125	1187.33333333333	1135	-0.025203376279218	-0.102936124809083	-0.0379593837036704	0.54450295651426	0.555476556253093	0.547721435718703
595.73228_0.67min	595.73228_0.67min	pos	1121.5	1066.33333333333	1041.33333333333	1115.33333333333	0.0727046378334086	0.106898726424625	0.00794756964294983	0.530603005982149	0.525294652502589	0.540234274671548
595.77488_0.67min	595.77488_0.67min	pos	983.5	1035.33333333333	664.666666666667	965.666666666667	-0.0740250047183541	0.564591279178737	0.0263727117204131	0.550109934801241	0.314356006216552	0.536649106733891
535.79205_0.67min	535.79205_0.67min	pos	1193	781	1226.66666666667	1340.66666666667	0.610562323957453	-0.0401160599137769	-0.168223445903381	0.308463111608816	0.548308466566538	0.567647105311693
426.82711_0.67min	426.82711_0.67min	pos	5363	5376.33333333333	5206	5659.66666666667	-0.00358166778024586	0.0428568305142245	-0.0776627345524843	0.541836911647345	0.535892145571549	0.551446440789997
726.68158_0.67min	726.68158_0.67min	pos	1625.5	1474.33333333333	1500.66666666667	1461.66666666667	0.140729871961277	0.115206217061387	0.153169797359095	0.522507599323088	0.526130229022498	0.5210039387466
486.80572_0.67min	486.80572_0.67min	pos	962.5	1118	1031	1152.66666666667	-0.215853464680673	-0.0990863991275331	-0.259869869148571	0.575999945204813	0.557820562011351	0.583094050699765
846.63859_0.67min	846.63859_0.67min	pos	1107	1016.33333333333	978	1011.33333333333	0.123165419935814	0.178577116445493	0.130273473602885	0.521980130490545	0.512244900095208	0.520671553074466
576.75407_0.67min	576.75407_0.67min	pos	1196	1253.66666666667	744.333333333333	1117.33333333333	-0.0678809750638788	0.683465464821468	0.0980728865771124	0.550476676709051	0.304513184249735	0.526213129251076
688.7237_0.67min	688.7237_0.67min	pos	1921.5	1937.33333333333	1986	1965.66666666667	-0.0118330927902356	-0.0476082744004813	-0.0327688555662209	0.543414142447939	0.548867231232708	0.546731833168898
636.73342_0.67min	636.73342_0.67min	pos	1402	1392.66666666667	1144	1361.33333333333	0.00962946629691784	0.293167410635593	0.0424352663203967	0.539726739187079	0.49654433399267	0.534813615585987
652.75092_0.67min	652.75092_0.67min	pos	1024	1383.66666666667	1259.66666666667	1301.33333333333	-0.433914805730683	-0.298562952835797	-0.345474845069708	0.611376913627407	0.589818212983422	0.597194249428687
666.74324_0.67min	666.74324_0.67min	pos	2554.5	2610.66666666667	2412.66666666667	2680	-0.0313651826385767	0.0823791412402419	-0.0691656279823515	0.54597154917798	0.529768669401206	0.550523787379176
685.71906_0.68min	685.71906_0.68min	pos	1272.5	1168	1093.33333333333	1032	0.123524029742538	0.21874671042237	0.301958705409135	0.520789179678624	0.50394626938714	0.494490804983699
338.86069_0.67min	338.86069_0.67min	pos	775	731	751.333333333333	776.333333333333	0.0842130039030853	0.0446846397164476	-0.00247673029221262	0.524082951729453	0.532247673081175	0.54120894301987
584.74231_0.67min	584.74231_0.67min	pos	2551.5	2807.33333333333	2668.33333333333	2655	-0.137803224470263	-0.0645685123496737	-0.0573441855817609	0.560868223011792	0.549515969743295	0.549515997858236
464.78419_0.67min	464.78419_0.67min	pos	2156	2152.66666666667	2221.66666666667	2203.66666666667	0.00223120217823186	-0.0432654271048066	-0.0315343683095046	0.541447319054127	0.547921910757478	0.546284366251512
655.71234_0.67min	655.71234_0.67min	pos	1002	905	856.333333333333	993.333333333333	0.146738650565946	0.226393464005389	0.0125201289981244	0.520717416724587	0.510447808221383	0.544118385666744
808.68209_0.67min	808.68209_0.67min	pos	1319	1333.33333333333	1293.33333333333	1430	-0.0155811854205663	0.0283287230584944	-0.116485742480852	0.543646888022437	0.53711679873717	0.559388874530866
262.90697_0.67min	262.90697_0.67min	pos	7876.5	8862	8661.66666666667	8625.33333333333	-0.170057264045632	-0.137073355220357	-0.131009615618789	0.562451181541458	0.558032171103868	0.557402028549681
546.78582_0.67min	546.78582_0.67min	pos	4661	4860.66666666667	4482	4638.66666666667	-0.0605019759355177	0.0564845050781779	0.00692784472200031	0.549398865727487	0.533888057187946	0.540611720252725
266.876_0.67min	266.876_0.67min	pos	1628	1560.66666666667	1567	1610.66666666667	0.0609000567001245	0.0550610444103096	0.0154332148824703	0.531513318458348	0.53228669600837	0.538988665214659
674.72794_0.67min	674.72794_0.67min	pos	1550	1385.66666666667	1400	1393	0.161577658728792	0.146741730605273	0.153968125167668	0.516613021729359	0.518819312987299	0.517958131618535
696.70999_0.67min	696.70999_0.67min	pos	1059.5	1067.33333333333	968.666666666667	1026.33333333333	-0.010617235254392	0.129183825151405	0.0458402597369259	0.542993447982493	0.519904072845116	0.534006314380897
625.74248_0.68min	625.74248_0.68min	pos	1450	1347.66666666667	1218.33333333333	1296	0.105513700229618	0.250954945039184	0.161869039815045	0.524938404361823	0.502832996617827	0.516557705896399
704.69941_0.68min	704.69941_0.68min	pos	2070	1946.66666666667	2021	2132	0.0885807649966294	0.0345445563174973	-0.0425564121200595	0.528167452869889	0.536255653925722	0.547383564914902
644.72298_0.68min	644.72298_0.68min	pos	1677	1653.66666666667	1448	1737.33333333333	0.0202021010306229	0.211685120882894	-0.0509620362461485	0.538639486872726	0.508823380254957	0.548480460397299
603.76125_0.68min	603.76125_0.68min	pos	1406.5	1337	1277	1444	0.0730568063261311	0.139247086020598	-0.0379345704204492	0.530356173539106	0.520119199556286	0.546208768969454
565.76336_0.68min	565.76336_0.68min	pos	1287	1261	1311.33333333333	1404.33333333333	0.0294206831320681	-0.0270016183232678	-0.125779772801441	0.537064856786764	0.545847388957374	0.55862858171673
764.72089_0.68min	764.72089_0.68min	pos	1860	1679	1861	1717	0.147616822393029	-0.00077501749964227	0.115348018920688	0.519398895093824	0.541099659212429	0.524316403118191
644.76327_0.68min	644.76327_0.68min	pos	3235.5	3246.33333333333	3372	3239	-0.00482097858367387	-0.0595978144825084	-0.00155930923636887	0.541637634409492	0.54969134829068	0.541325778343133
390.83081_0.68min	390.83081_0.68min	pos	1785.5	1806.33333333333	1882.66666666667	1761.33333333333	-0.0167266985312853	-0.0764077745443399	0.0196490879254844	0.544227063168555	0.552538411171812	0.538797608416029
270.87353_0.69min	270.87353_0.69min	pos	1178	1067.66666666667	1145.66666666667	1048.33333333333	0.141751793546371	0.0401176541114584	0.168090678193432	0.518972199865948	0.535300782331454	0.51532901054038
663.74075_0.68min	663.74075_0.68min	pos	1344.5	1352	1195.33333333333	1322	-0.00801944833611967	0.169522968545496	0.0243293293617405	0.542496558889515	0.513645527522277	0.537303281360073
824.65769_0.68min	824.65769_0.68min	pos	1484.5	1505.66666666667	1426	1390.33333333333	-0.0204116667459796	0.057963270359651	0.0944805053967356	0.544036508996412	0.53257191046929	0.526920023146877
600.75721_0.68min	600.75721_0.68min	pos	1503.5	1395.66666666667	1456.33333333333	1489	0.107296363467779	0.0459532063825883	0.0139717759838131	0.525018269328311	0.535177199556453	0.539176038040268
164.92992_0.68min	164.92992_0.68min	pos	27058.5	27461.3333333333	26959.6666666667	27143	-0.0213190273444336	0.00527901070161207	-0.00449815342966633	0.543770584569788	0.540848878569618	0.541959275765397
524.80507_0.68min	524.80507_0.68min	pos	5426.5	5487	5774.33333333333	5490.66666666667	-0.0159926606703056	-0.0896163957261553	-0.0169562385591136	0.54354536003536	0.552942480422641	0.54360546734815
701.6956_0.68min	701.6956_0.68min	pos	965	1047	946	1032.33333333333	-0.117543622701677	0.0286587633673882	-0.0972106206046704	0.560710657337356	0.535434052224382	0.556389990348132
693.71026_0.68min	693.71026_0.68min	pos	1467.5	1286.66666666667	1173.33333333333	1190	0.189584088814076	0.322501291551044	0.302169852460737	0.511586198809314	0.491313558375423	0.495351585242969
554.77285_0.68min	554.77285_0.68min	pos	1075.5	1185.66666666667	1061.33333333333	1202	-0.14056642096537	0.0191118011105368	-0.160288323008843	0.563916112322409	0.539063899801706	0.567131664115504
682.71858_0.68min	682.71858_0.68min	pos	2819	2974.33333333333	2579.33333333333	2831.66666666667	-0.0773561432445431	0.128137714307379	-0.00646568030597406	0.552123643126848	0.523359590290581	0.542258391036544
404.8465_0.68min	404.8465_0.68min	pos	7914	8432.33333333333	8174.66666666667	8145.33333333333	-0.0915136287233353	-0.0467470264230733	-0.0415614976773834	0.552616049115401	0.547211167550836	0.546544463850177
573.75199_0.69min	573.75199_0.69min	pos	1330.5	1272.33333333333	1402.33333333333	1256.33333333333	0.0644422910086593	-0.0758053040219879	0.0826852532566738	0.531450265546945	0.552841677483481	0.528735097219598
633.7308_0.68min	633.7308_0.68min	pos	1409.5	1443.66666666667	1439.66666666667	1336.33333333333	-0.0345299867869459	-0.0305299055527797	0.0768475606945472	0.54592703048582	0.544253000082645	0.529445567541528
614.752_0.68min	614.752_0.68min	pos	1447	1342.33333333333	1606.33333333333	1460.66666666667	0.108244264389032	-0.150607547798165	-0.0135527395277339	0.524621803483904	0.563554845058965	0.543635052531114
592.77056_0.68min	592.77056_0.68min	pos	857.5	1086	1101.66666666667	1126	-0.340461901025175	-0.361106694447984	-0.392597476170087	0.597990901538498	0.600610101061929	0.606007830006804
884.67885_0.68min	884.67885_0.68min	pos	967	930.333333333333	944.666666666667	997.666666666667	0.0557094325862875	0.0336753027213919	-0.0449961704630003	0.533789685959508	0.537290331268386	0.549406176484066
944.6161_0.68min	944.6161_0.68min	pos	1074	956	1041.33333333333	953	0.167745829990797	0.0445199412729386	0.172275488471311	0.514157982774899	0.533312504425416	0.513767277892167
906.66144_0.68min	906.66144_0.68min	pos	1048.5	1040.33333333333	946	723.333333333333	0.0112702138713312	0.148265835823769	0.534976492832027	0.539698677884756	0.517687919032281	0.316976998123626
753.6876_0.68min	753.6876_0.68min	pos	992.5	919.666666666667	992.333333333333	953	0.109841053712776	0.000242042621302434	0.0585307012441587	0.521139528065434	0.540557201762879	0.530416161860441
142.94812_0.68min	142.94812_0.68min	pos	4337	8994.66666666667	9124.33333333333	6026	-1.05220015020685	-1.07284720609598	-0.474410011782174	0.607926973725569	0.607226127429578	0.984763922781411
382.86551_0.73min	382.86551_0.73min	pos	15185.5	14415.3333333333	15228	13473	0.0750851387931003	-0.00403179820440819	0.172611208887066	0.533017074587233	0.541789463920716	0.521964667432583
262.90686_0.73min	262.90686_0.73min	pos	13894.5	14001	14336	12926	-0.0110151639581351	-0.0451254256344867	0.104230243501597	0.542910245512849	0.546683611044631	0.529653414556693
142.94805_0.73min	142.94805_0.73min	pos	12275	11723	11371	11537.3333333333	0.0663756777769433	0.110354546788958	0.0894057034835637	0.533381607090813	0.528514918617509	0.530537455890713
502.82422_0.72min	502.82422_0.72min	pos	7274.5	7530	7360	7009.33333333333	-0.0497950462312144	-0.016855372402921	0.0535633545458158	0.548644024099715	0.544667185506067	0.535868681986187
398.83984_0.69min	398.83984_0.69min	pos	0	3756.66666666667	3822.66666666667	3880.33333333333	-11.8756213791806	-11.9007410445634	-11.9223366234016	0.0842383198898272	0.084309680041685	0.0853701118496385
540.77936_0.69min	540.77936_0.69min	pos	4102.5	3834.66666666667	3720	4033.66666666667	0.0973776029210584	0.141164562833682	0.0244054664638735	0.528462634224502	0.522256726339777	0.538084383122543
622.78308_0.72min	622.78308_0.72min	pos	5206	5003.66666666667	5040	4585.33333333333	0.0571784244524291	0.0467424523808854	0.183111193355299	0.534021182249038	0.535270487232884	0.517459404066496
742.7413_0.72min	742.7413_0.72min	pos	2525.5	2511	2627.66666666667	2419.66666666667	0.00830371572632576	-0.0571910297687075	0.0617357505389018	0.541353047052936	0.550356947500137	0.533983209455227
802.67758_0.69min	802.67758_0.69min	pos	2226.5	1863.66666666667	1880	1880.33333333333	0.256507678654249	0.243925582886089	0.243669944533177	0.504610266084863	0.506001196453649	0.506760077154286
878.67285_0.72min	878.67285_0.72min	pos	1291	1304.33333333333	1164	1167.33333333333	-0.0148121941886139	0.149276115152282	0.145154126517096	0.542255575732976	0.517346919515546	0.51768587392221
414.81339_0.73min	414.81339_0.73min	pos	2195	2101	2207.33333333333	2134.33333333333	0.0631153850430203	-0.00807989949893145	0.040416756951671	0.532965547253825	0.544067324645525	0.53688193311962
534.77156_0.72min	534.77156_0.72min	pos	1678	1801	1635.33333333333	1697.66666666667	-0.101996780876508	0.0371355642921379	-0.0168005465981141	0.556722730935526	0.535443633993101	0.543518573477329
654.73067_0.72min	654.73067_0.72min	pos	1323.5	1300	1399.66666666667	1440.33333333333	0.0258268816518269	-0.0806658175822677	-0.121956178643872	0.536778245078836	0.554076606967469	0.559848571274186
736.73196_0.73min	736.73196_0.73min	pos	2128.5	1780	1946.33333333333	1857.66666666667	0.257827213448719	0.129014872442315	0.196246669403071	0.503074156729005	0.522193886319439	0.513091136594148
774.68839_0.72min	774.68839_0.72min	pos	1148	912.666666666667	1164.33333333333	906.666666666667	0.330638970541494	-0.0203638861333289	0.340144316323473	0.488785580849979	0.542399285213581	0.487864300503884
862.69883_0.72min	862.69883_0.72min	pos	1137	987	1076.66666666667	1114	0.203917610721904	0.0785895509016525	0.029456847498915	0.508911038303232	0.526529416152482	0.53264150810333
698.69385_0.69min	698.69385_0.69min	pos	1176	1137	1230.33333333333	1269	0.0486137627318622	-0.0651070452228376	-0.109714176621084	0.533607749713978	0.551045833488365	0.55748012873919
260.87037_0.71min	260.87037_0.71min	pos	1988	1881	1815.33333333333	1843.66666666667	0.0797766481052072	0.131014285978373	0.108683132944945	0.529232723164627	0.52218903488039	0.524903800513954
174.89605_0.7min	174.89605_0.7min	pos	3590.5	3558.33333333333	3422.33333333333	3413	0.0129794672403725	0.0691847396993268	0.0731234571559901	0.539174740706213	0.531864220352108	0.531601478513115
922.63562_0.68min	922.63562_0.68min	pos	1024	1056.66666666667	1047.33333333333	704	-0.0452611108036732	-0.0324736066526869	0.539928747106653	0.547528791456584	0.546681109077856	0.315771509521742
900.65469_0.7min	900.65469_0.7min	pos	1204.5	1043	894	1054	0.207509939032642	0.429672063450907	0.192388652007979	0.506932550259563	0.472774433442625	0.511841446325069
671.72942_0.68min	671.72942_0.68min	pos	1177	1183	1289	1136	-0.00732954179848904	-0.131031526480156	0.0511072849382128	0.542385389936388	0.561757268683099	0.532881652591812
660.7381_0.68min	660.7381_0.68min	pos	3025.5	3229	2873.66666666667	2975.33333333333	-0.0938838138710894	0.0742556736788486	0.0241142414647528	0.555016726025858	0.531233322018103	0.538677893893531
780.69607_0.7min	780.69607_0.7min	pos	1855.5	1780.66666666667	1848	1881	0.0593578679680433	0.00584009045054433	-0.0196813128737964	0.532630769077389	0.540361986660634	0.544392763507027
244.89651_0.7min	244.89651_0.7min	pos	3639.5	3503.33333333333	3506	3582.66666666667	0.05499659811968	0.0538991786194773	0.0227001572810794	0.533898546848362	0.53415722513966	0.538354197960112
632.74827_0.73min	632.74827_0.73min	pos	1165	1009.33333333333	1095.33333333333	1126.33333333333	0.206736437137324	0.0888812810862506	0.0486536295116693	0.507672868277861	0.526768424369126	0.534636737533925
600.80005_0.73min	600.80005_0.73min	pos	4542	4784.66666666667	4837.33333333333	4535	-0.0750746077595573	-0.0908648607361252	0.00222466511451364	0.551305635893347	0.552925178028738	0.540970075480565
611.74879_0.68min	611.74879_0.68min	pos	1180.5	1367.33333333333	1263	1223.33333333333	-0.211800091970164	-0.097376834203256	-0.0513767660366546	0.576626575024821	0.558706108356646	0.550775756406829
720.67725_0.69min	720.67725_0.69min	pos	1136	1128.33333333333	1160.33333333333	1162	0.00976088028120556	-0.0305498689854605	-0.0326188425809704	0.540589667146856	0.546521085489882	0.547206520239346
622.74265_0.68min	622.74265_0.68min	pos	2004	1938.33333333333	1807.33333333333	1891.66666666667	0.0480414409631326	0.148941599844235	0.0831818883390472	0.534299042050412	0.518990695847155	0.529202638185574
180.90394_0.7min	180.90394_0.7min	pos	14019.5	13912	14396.6666666667	14666	0.0111042642381569	-0.0382972229439695	-0.0650360114277473	0.539982596567242	0.545923189429935	0.548944908685807
300.86263_0.7min	300.86263_0.7min	pos	6749.5	6635.33333333333	6757.66666666667	6640.66666666667	0.0246080119258869	-0.00174429870125526	0.0234490461230248	0.538357982592603	0.541625873792661	0.538406516135439
442.8034_0.7min	442.8034_0.7min	pos	3743.5	3485	3473	3415.66666666667	0.10320052020073	0.108175335616022	0.1321835857674	0.527478059607155	0.526733519291262	0.523693199710197
484.78791_0.7min	484.78791_0.7min	pos	1059.5	1167.66666666667	1192.66666666667	1185.66666666667	-0.140118874507827	-0.170655397068813	-0.162170119602049	0.563309356199971	0.568837309815544	0.566002159492946
364.82954_0.7min	364.82954_0.7min	pos	1369	1442.33333333333	1423	1438.66666666667	-0.0752286310450419	-0.0557732531185086	-0.0715589226379768	0.552292711035127	0.55008202708273	0.551216402667197
592.72997_0.69min	592.72997_0.69min	pos	940	1035	997	1023	-0.138757374958017	-0.0848450926087238	-0.121949087271463	0.563395812757347	0.554916932829911	0.560798245459053
556.75261_0.7min	556.75261_0.7min	pos	1568.5	1554	1702.33333333333	1496.66666666667	0.0133904485641502	-0.118055761521712	0.0675884677798329	0.539367647900487	0.558809388576061	0.531006363783397
578.73586_0.7min	578.73586_0.7min	pos	1368	1498	1468	1427.66666666667	-0.13087793668996	-0.10171194929838	-0.061546902697492	0.561552785652657	0.557272663931707	0.551058488806831
500.76121_0.7min	500.76121_0.7min	pos	1203	1123.33333333333	1116.33333333333	1100.66666666667	0.0987655744627317	0.107775743781507	0.128147621085804	0.525735626494634	0.524331726519647	0.52100863520139
796.6689_0.69min	796.6689_0.69min	pos	897.5	888.333333333333	932.666666666667	685.333333333333	0.0147942430465131	-0.0553890738434082	0.388609079598844	0.539892922839529	0.551094477207243	0.330623273559449
731.70714_0.69min	731.70714_0.69min	pos	1087	1068.33333333333	828	907.666666666667	0.0249669155165755	0.392234549754589	0.259855495166286	0.538379301526603	0.479344090467092	0.500262806528236
581.73839_0.69min	581.73839_0.69min	pos	929	989	987.333333333333	915.666666666667	-0.0901978089715781	-0.0877669827168162	0.0208335034171658	0.557013285497375	0.553822016942038	0.538536184174607
676.71115_0.7min	676.71115_0.7min	pos	1331.5	1358	1294	1389.66666666667	-0.0284099231208531	0.041183435072622	-0.0616411241520714	0.545461676066145	0.535005080406426	0.550405174662323
641.71893_0.69min	641.71893_0.69min	pos	1035	1120.33333333333	1088	1014	-0.114191201847434	-0.071979951030353	0.0295442756140154	0.562090472280193	0.55381401255748	0.538570908736849
620.72038_0.7min	620.72038_0.7min	pos	830.5	880.333333333333	851.333333333333	990	-0.0839715074992664	-0.0357014912332237	-0.253168793899219	0.558530640430251	0.550174687166395	0.586670265038839
282.85206_0.69min	282.85206_0.69min	pos	1024.5	1140	1069.66666666667	1086.33333333333	-0.15397129980883	-0.0621819003163065	-0.0844667895108762	0.567620322412175	0.553241406039005	0.556814194989085
619.73559_0.69min	619.73559_0.69min	pos	895	938.333333333333	844	893.666666666667	-0.0681384735308763	0.0845473908880575	0.00214846657857688	0.552070990500497	0.526922923264772	0.538884505591542
630.72724_0.69min	630.72724_0.69min	pos	1153	1100.66666666667	1045	1031.33333333333	0.0669554529715847	0.141760372398541	0.160734341691976	0.531326670041615	0.519231215341846	0.516150455594565
182.90245_0.7min	182.90245_0.7min	pos	1345	1253.33333333333	1230.66666666667	1298.33333333333	0.101757621263592	0.12806654629796	0.0509068200735833	0.525253431509071	0.51961281223326	0.533381231815281
436.79538_0.7min	436.79538_0.7min	pos	1606	1605.66666666667	1652	1678.66666666667	0.000299283278925994	-0.04071679561722	-0.0638050265735029	0.541407573106704	0.547325024149079	0.551095825616567
480.76258_0.7min	480.76258_0.7min	pos	902.5	976	891.333333333333	910	-0.112833961103786	0.0179418679449778	-0.0119264529374512	0.560077565511827	0.539798796959391	0.54508233245362
506.77101_0.7min	506.77101_0.7min	pos	958	978.666666666667	1005	1125.33333333333	-0.0307601379120455	-0.0690275847873962	-0.232031129424515	0.547074231212157	0.552492269680716	0.578511772835424
690.705_0.69min	690.705_0.69min	pos	1025	1076.66666666667	978.666666666667	1067.66666666667	-0.0708802757978753	0.0666678726768778	-0.0587811938263378	0.552971518637628	0.529859801378797	0.549576513373582
294.85474_0.73min	294.85474_0.73min	pos	1153.5	1175.33333333333	1057	1086.33333333333	-0.0270287562844527	0.12592854566009	0.0864738917833873	0.545183636687878	0.52103933220547	0.524918439241893
98.98422_0.75min	98.98422_0.75min	pos	23021	22508	22815.6666666667	22795.6666666667	0.032511206700667	0.0129251300124812	0.0141902821317538	0.537579983410447	0.540009349107868	0.539549675638974
240.92475_0.74min	240.92475_0.74min	pos	7123.5	7167.33333333333	7303	6616.33333333333	-0.00884895659379078	-0.0358979964671573	0.106538814941101	0.542181536126352	0.545509771959472	0.527957076632187
436.86602_0.74min	436.86602_0.74min	pos	4014.5	4622.33333333333	4382.33333333333	4797	-0.203353742127875	-0.126448753983937	-0.256853517931501	0.567030747985531	0.558197946123701	0.57459450107239
360.88333_0.73min	360.88333_0.73min	pos	6660.5	5943.66666666667	6473.66666666667	6397.33333333333	0.164251155550514	0.0410411511537429	0.0581509176751132	0.520586915680226	0.536242486953774	0.534138726856993
414.88446_0.76min	414.88446_0.76min	pos	6188	7082.66666666667	7465	7806.33333333333	-0.19479000340493	-0.270629186695429	-0.33512354476716	0.563930368033601	0.575526996121598	0.58178203829566
316.90751_0.77min	316.90751_0.77min	pos	5480.5	6421	6343	6892.33333333333	-0.228451927636702	-0.210822033614911	-0.330631042392073	0.568748344817601	0.568623701106253	0.584321541433818
218.93081_0.77min	218.93081_0.77min	pos	3385	4201.33333333333	4854	4841.66666666667	-0.311608629347082	-0.519889322410913	-0.516219728674117	0.579424639326444	0.610425349922316	0.609667734211979
348.85769_0.76min	348.85769_0.76min	pos	1365	1841	2085.33333333333	1972.66666666667	-0.431315577801245	-0.611012191932633	-0.530920869411377	0.592427109979275	0.611272330772753	0.608481676222968
578.81555_0.74min	578.81555_0.74min	pos	2065.5	2226.66666666667	2184.66666666667	2128.66666666667	-0.108344009753465	-0.0808840304283313	-0.0434382751988162	0.557349245412586	0.553323722360395	0.546443692638487
496.81504_0.73min	496.81504_0.73min	pos	3446	3391.66666666667	3412	3458.33333333333	0.0229216081112273	0.0143008842684042	-0.00515273645032316	0.538414381333025	0.539475411111568	0.542258532536492
452.84052_0.75min	452.84052_0.75min	pos	1039	1177.33333333333	980.666666666667	1233.33333333333	-0.18016418594715	0.0832783950317876	-0.247148520422019	0.569812400598894	0.527495659855156	0.580099712110745
512.7867_0.73min	512.7867_0.73min	pos	924	895.666666666667	917.666666666667	894.333333333333	0.0448815986808442	0.00991188342053948	0.0470284666973883	0.533014669967414	0.538884996092048	0.530624755215818
468.80346_0.77min	468.80346_0.77min	pos	309	415	580.666666666667	620	-0.424315312866855	-0.907924415101621	-1.00232505294624	0.423243882466921	0.706488383453048	0.736958806721005
474.82341_0.74min	474.82341_0.74min	pos	1284.5	1306	1396.66666666667	1344	-0.0239295309617773	-0.120690719291578	-0.0652765626103305	0.544483860614428	0.556981123953678	0.551695707384008
698.7756_0.73min	698.7756_0.73min	pos	1917.5	1731.66666666667	1739.66666666667	1607	0.146984631851749	0.140338808011107	0.254711358423865	0.516853577179356	0.520387633309643	0.502692539907268
818.73421_0.73min	818.73421_0.73min	pos	1379.5	1158	1265	1151.66666666667	0.252310321581597	0.124913483159728	0.260215519666944	0.502292213202291	0.51937652863775	0.501296331370797
616.7742_0.73min	616.7742_0.73min	pos	3506	3359	3483.33333333333	3397.33333333333	0.0617761975866898	0.00935478273220765	0.0454100610700098	0.532840289528976	0.539724750883207	0.535168316973365
324.90651_0.76min	324.90651_0.76min	pos	964.5	952	898	850.666666666667	0.0188000450407085	0.102955143436203	0.180987373846823	0.538599854180978	0.525351106245206	0.508691913309925
416.8807_0.76min	416.8807_0.76min	pos	1327	1420	1234.66666666667	1445.33333333333	-0.0976514078958556	0.103965532248925	-0.123144938748661	0.554121556553373	0.523376523115603	0.559748556575235
303.23158_0.77min	303.23158_0.77min	pos	288.5	770.666666666667	633	785.333333333333	-1.41441443943721	-1.13091949215017	-1.44157766452907	0.56967371945351	0.591986003292696	0.571636945431485
338.8922_0.75min	338.8922_0.75min	pos	2815	3217.66666666667	3101.33333333333	3198.33333333333	-0.192815841396568	-0.139706372550545	-0.18412397835774	0.568561001033745	0.562257055548163	0.567944071703618
148.95954_0.77min	148.95954_0.77min	pos	594	679.666666666667	832	946.666666666667	-0.194058791961339	-0.485426827170242	-0.671490024761065	0.561959321482968	0.612900636042462	0.655378638324097
250.88042_0.79min	250.88042_0.79min	pos	857.5	1425	1685.33333333333	1367.33333333333	-0.732083942441754	-0.97399969908398	-0.672529681941877	0.646197236618667	0.6637288136719	0.639407664162903
136.93634_0.75min	136.93634_0.75min	pos	2175.5	1690.33333333333	1881.33333333333	1835.66666666667	0.363849001445118	0.209487889527767	0.244920202050537	0.489181607812829	0.511459135800752	0.506536377771931
360.04178_0.96min	360.04178_0.96min	pos	0	0	159	359	0	-7.32192809488736	-8.49185309632967	0.195501109477885	0.0265828932818449	0.0246664891626342
302.06709_0.95min	302.06709_0.95min	pos	321	102.333333333333	239.333333333333	0	1.63975497356154	0.42202392959495	8.33091687811462	0.216115206421591	0.171901765328818	2.06821993569043e-06
100.02187_0.98min	100.02187_0.98min	pos	0	0	94	68	0	-6.56985560833095	-6.10852445677817	0.195501109477885	0.0230469719808065	0.0808974905196342
741.05801_0.96min	741.05801_0.96min	pos	0	0	0	34	0	0	-5.12928301694497	0.195501109477885	0.195501109477885	0.0813194790440568
85.01099_0.98min	85.01099_0.98min	pos	0	0	77.3333333333333	110.666666666667	0	-6.29155444584384	-6.80305478462398	0.195501109477885	0.0802816729032943	0.023419525292922
639.11968_0.98min	639.11968_0.98min	pos	0	0	15.6666666666667	34	0	-4.05889368905357	-5.12928301694497	0.195501109477885	0.171083998504274	0.0794960352497579
127.03925_0.98min	127.03925_0.98min	pos	303	164.333333333333	151.333333333333	305	0.878693703777866	0.996839659106672	-0.00946032924906624	0.631479191413116	0.624395764994771	0.985296297007217
661.10263_0.96min	661.10263_0.96min	pos	0	0	260.333333333333	415.333333333333	0	-8.02974734339405	-8.7015952608868	0.195501109477885	0.0817667798448312	0.0257893493550395
280.08511_0.99min	280.08511_0.99min	pos	281.5	284.666666666667	806.666666666667	1322	-0.0160818360887937	-1.51550913142764	-2.22749028897613	0.54543694757021	0.769293290067149	0.93598804336794
75.98503_0.98min	75.98503_0.98min	pos	0	0	112	156.333333333333	0	-6.82017896241519	-7.29768054864069	0.195501109477885	0.0251912766449239	0.0243148155032558
404.00579_0.95min	404.00579_0.95min	pos	0	0	599	625	0	-9.22881869049588	-9.29001884693262	0.195501109477885	0.0255769164563591	0.0310465295703821
302.06703_1min	302.06703_1min	pos	0	192.333333333333	2647.33333333333	4085.33333333333	-7.59494658929378	-11.3708690035147	-11.996591178095	0.0809546742581044	0.0840918360597528	0.0256892913077101
141.95862_1.55min	141.95862_1.55min	pos	913.5	1618.66666666667	1964.66666666667	782	-0.824641856647413	-1.10396361835204	0.223970862457676	0.641255854346654	0.677834526416209	0.334769378763726
72.93702_1.77min	72.93702_1.77min	pos	235	758	879	753.333333333333	-1.68531302605362	-1.89871666416282	-1.6764153191839	0.556507600470562	0.547926642151399	0.895861032566364
141.95875_1.84min	141.95875_1.84min	pos	920	1455.33333333333	1854.66666666667	1883.66666666667	-0.661067543631726	-1.01066452105334	-1.03303632101868	0.620725286370285	0.662761156957996	0.67572465874266
72.93718_2.13min	72.93718_2.13min	pos	473	817.666666666667	1109.66666666667	691.666666666667	-0.788389095750764	-1.22846693574613	-0.547274189284796	0.634566381567509	0.704597896620256	0.408644403432431
239.14902_2.92min	239.14902_2.92min	pos	1209.5	1436	1462	879.666666666667	-0.2474569824584	-0.27332669013955	0.458935113473265	0.880125989910061	0.87444752826651	0.769619833942051
313.1614_3.57min	313.1614_3.57min	pos	162.5	195.333333333333	908.666666666667	853.333333333333	-0.264014497611222	-2.4760473530549	-2.38550843707234	0.604989570941346	0.962483432377368	0.662882742112777
177.09988_4.49min	177.09988_4.49min	pos	2213.5	2934.33333333333	3160	2844.66666666667	-0.406543346330421	-0.513400038019182	-0.361785681327252	0.600295947332022	0.615167374583679	0.593380213957589
155.11802_4.5min	155.11802_4.5min	pos	978	847	1013.66666666667	851.333333333333	0.207244595040496	-0.0516250931786942	0.199891105083202	0.50416077993627	0.545991411627641	0.508927453977277
262.88882_8.49min	262.88882_8.49min	pos	1231	1199.33333333333	1084	1177.33333333333	0.0375671572257772	0.18330721336306	0.0642545417192964	0.53463542937996	0.512271545505905	0.530679644911262
240.90692_8.52min	240.90692_8.52min	pos	1482.5	1198.33333333333	1156.33333333333	1178.33333333333	0.306772240949941	0.358200479756944	0.331033379510965	0.493844228449489	0.486934994988232	0.49062914707449
262.88841_8.74min	262.88841_8.74min	pos	1113.5	1197.33333333333	1128.66666666667	726	-0.104632653345751	-0.0195005195030859	0.616369347340158	0.558289711872674	0.544729803593773	0.310051023332168
262.8884_9.05min	262.8884_9.05min	pos	1234	1185.66666666667	1234	1359.66666666667	0.0575963013394359	0	-0.139802639839523	0.53321404896599	0.542846794888123	0.565061533835716
284.87038_9.15min	284.87038_9.15min	pos	1033.5	967.666666666667	989.333333333333	1050.33333333333	0.0948614429483246	0.0629475407457514	-0.0232865142093445	0.526213705201705	0.529967160052342	0.543335990311877
240.90651_9.17min	240.90651_9.17min	pos	1270.5	1433.33333333333	1385.66666666667	1424	-0.173848877537047	-0.125089565617192	-0.16443045724936	0.566944045607649	0.559850480492365	0.567134959662404
262.88866_9.34min	262.88866_9.34min	pos	1302.5	1169.66666666667	1255.66666666667	1220.33333333333	0.155060238721354	0.052788560100686	0.0939335801597687	0.519134828091125	0.533465423348785	0.528340001260403
240.9062_9.39min	240.9062_9.39min	pos	1289	1344.66666666667	1313.33333333333	1435.66666666667	-0.0609500204487375	-0.0269601440760438	-0.155354302944688	0.551434630014163	0.547838994141488	0.567831730824415
284.8704_9.47min	284.8704_9.47min	pos	893	932	693.333333333333	1040.33333333333	-0.061602249668441	0.364646397863827	-0.220085216237505	0.551702762441952	0.332583467983266	0.578341570602526
240.90611_9.59min	240.90611_9.59min	pos	1247	1337.66666666667	1260	1355.33333333333	-0.101178834367368	-0.0149503414659714	-0.120093845490306	0.556832791181136	0.542519633749929	0.559795514745691
240.90651_9.75min	240.90651_9.75min	pos	1296.5	1154.33333333333	1296.66666666667	1440	0.16742538480623	-0.000185305380884103	-0.151335796929504	0.514553934906845	0.539728838313635	0.564726073205099
240.90715_9.88min	240.90715_9.88min	pos	1407	1288	821	1426.66666666667	0.127395070275646	0.776437034955614	-0.0200118425325889	0.524395221696793	0.298852342159365	0.546939542598436
758.50196_11.36min	758.50196_11.36min	pos	1198.5	1001.66666666667	1050.66666666667	1006.33333333333	0.258591091336953	0.189755653144679	0.251891997849761	0.500222369316043	0.506987028419758	0.49574888461101
738.50511_11.51min	738.50511_11.51min	pos	1260	1023	1041.66666666667	910.666666666667	0.30035256032822	0.274290263742024	0.467989943369457	0.492630027224783	0.494499711307065	0.46293284250318
288.25333_11.57min	288.25333_11.57min	pos	18125	19118	18206	17825	-0.0769464766842029	-0.0064326365514983	0.0240775788925265	0.550413465950389	0.542331341705772	0.53896441117704
597.48159_11.57min	597.48159_11.57min	pos	3076.5	3117	2920.66666666667	2715.66666666667	-0.0188620713259651	0.0749672664460756	0.179921298087174	0.543291722092419	0.530533782097636	0.515355921226622
784.51582_11.64min	784.51582_11.64min	pos	907.5	902.333333333333	614.666666666667	877.333333333333	0.00822806871403804	0.561337053972834	0.0487179584306948	0.539737088400572	0.315260496821627	0.531482309414422
758.50418_11.65min	758.50418_11.65min	pos	1391	1006	988	990	0.467095527841944	0.493116785089618	0.49020224866224	0.322552686618344	0.319904216893293	0.320243731284252
124.0871_11.69min	124.0871_11.69min	pos	912	926	1023.66666666667	1077	-0.0219544786413087	-0.166467898985393	-0.239670412768283	0.544924984829929	0.564401457242201	0.58080283347235
738.50522_11.75min	738.50522_11.75min	pos	1121	1166	1052.66666666667	791.333333333333	-0.0567318850985553	0.0906541414254503	0.501893273387514	0.550883254567077	0.524733648202946	0.320072090266434
758.50081_11.75min	758.50081_11.75min	pos	1366.5	1459.33333333333	909.333333333333	1304.33333333333	-0.0947568809218755	0.587074019635789	0.0671225687973802	0.553572001181651	0.308097876046507	0.52423301374568
137.10761_11.79min	137.10761_11.79min	pos	1715.5	1653.33333333333	1609	1700.66666666667	0.0532199033812926	0.0924091689552772	0.0125213969132489	0.531681597013802	0.526525927264641	0.53833737612264
244.22715_11.92min	244.22715_11.92min	pos	20798.5	20234.3333333333	20105.6666666667	20139.6666666667	0.039672233297971	0.0488749198948584	0.0464374096800822	0.537040367786343	0.536217112828607	0.536508041231133
227.20073_11.92min	227.20073_11.92min	pos	882.5	912.666666666667	906.666666666667	925	-0.0484377875530021	-0.0389324417710229	-0.0677820587086194	0.547543039575607	0.547265995684236	0.548599537162997
137.10733_11.95min	137.10733_11.95min	pos	1705.5	1758	1682.33333333333	1700.33333333333	-0.0437150683730956	0.0197195272935022	0.00437458605515217	0.54776361653955	0.536163922266167	0.539231806802795
124.08703_11.94min	124.08703_11.94min	pos	1102.5	1119.33333333333	1129.33333333333	1134.66666666667	-0.0218414123072315	-0.0346616540246605	-0.0414528170955763	0.551202674567045	0.553333206308449	0.554337351024288
719.53794_11.99min	719.53794_11.99min	pos	3588	3547	3096.66666666667	2930.33333333333	0.0165759135150135	0.212400016024656	0.292024891324586	0.537705054485368	0.504971800574715	0.490524848367651
720.54084_12min	720.54084_12min	pos	932.5	870	880.333333333333	737.666666666667	0.0999773036273374	0.0829622514396665	0.33772654689817	0.523137176305696	0.52484204662674	0.473949661853596
784.51571_11.97min	784.51571_11.97min	pos	1869.5	1573	1987	1731.66666666667	0.24898842504334	-0.08789379101146	0.110429832799782	0.341407620444351	0.559184706316742	0.524188978058478
575.50374_11.97min	575.50374_11.97min	pos	1747.5	1673.33333333333	1591.66666666667	1459.66666666667	0.0625310217470431	0.13467344296254	0.25949081242865	0.531276085442342	0.516712632524282	0.498126992309551
758.56911_12min	758.56911_12min	pos	52949	42421	39066.3333333333	36652	0.319818045384402	0.438667901132007	0.530699398327998	0.504361924809094	0.486590314074049	0.465088812786367
758.5017_11.96min	758.5017_11.96min	pos	941	2721.66666666667	1585.66666666667	2580.66666666667	-1.53122140054386	-0.752200107861366	-1.45450377334299	0.573193280319418	0.967006290470693	0.580786338394889
763.52791_11.96min	763.52791_11.96min	pos	1166.5	1168	1116.33333333333	1157.33333333333	-0.0018523799346321	0.063362901618829	0.0113720728199485	0.541699978674851	0.531367123173359	0.539444478463297
716.52242_12min	716.52242_12min	pos	72272.5	70084.3333333333	65395.6666666667	58996	0.0443541967013343	0.144249659613856	0.292825166371478	0.536565085899744	0.525753221116518	0.50332310848224
316.94786_0.42min	316.94786_0.42min	neg	1280	1241.66666666667	1354.33333333333	1392	0.0438311164085223	-0.0813772387819296	-0.120924782259606	0.53511062630683	0.554056406008952	0.559102624759038
114.98868_0.62min	114.98868_0.62min	neg	848	942.333333333333	932.666666666667	1095	-0.15200309344505	-0.137143023800312	-0.368411339407488	0.588453201436834	0.583485708109235	0.622784925339749
158.97864_0.62min	158.97864_0.62min	neg	1526	2251.66666666667	2068.33333333333	2270.66666666667	-0.560933787645794	-0.43846599466912	-0.573051094174564	0.629567379128684	0.613976056381711	0.628749146222226
226.96588_0.63min	226.96588_0.63min	neg	549.5	531	786.666666666667	834	0.0493163180631794	-0.516842659688322	-0.601033633797046	0.530451363641088	0.627124308263396	0.639674169757343
306.86626_0.64min	306.86626_0.64min	neg	1090.5	1458.66666666667	1439	1479	-0.419326818740704	-0.399756681338884	-0.439285045525521	0.610685928740397	0.609329678690484	0.614461275747357
79.95756_0.64min	79.95756_0.64min	neg	5151	5390	5489	5357.66666666667	-0.065420316116481	-0.091673555777944	-0.0567414832229721	0.550098974426596	0.553421493283559	0.548767015251533
218.90571_0.64min	218.90571_0.64min	neg	2635.5	2562.66666666667	2699.66666666667	2373	0.0404153048115267	-0.034691587585448	0.151304061737926	0.5359471670036	0.546222637913236	0.519880095029282
238.89121_0.64min	238.89121_0.64min	neg	13198.5	12177	12557.6666666667	12023	0.116206062954156	0.0717999772492215	0.134566366642369	0.528114017024277	0.533242654102781	0.526088985309703
240.88697_0.65min	240.88697_0.65min	neg	1130.5	1129.66666666667	1153.66666666667	1214.66666666667	0.00106291542484948	-0.0292398447386764	-0.103511114348064	0.540564954057977	0.545302720187984	0.557487226662637
180.97298_0.65min	180.97298_0.65min	neg	359	361.666666666667	414	338.666666666667	-0.0106472441995086	-0.205114429904612	0.083877260885017	0.540724237539875	0.581814661064722	0.525849680946558
260.87347_0.65min	260.87347_0.65min	neg	15096.5	14636	14492.6666666667	14358.6666666667	0.0446897838826749	0.0588870530591854	0.0722874129509563	0.536211369753786	0.534769805530586	0.533264192777703
402.80508_0.65min	402.80508_0.65min	neg	7562.5	7731.33333333333	7286.66666666667	7299.66666666667	-0.0318498378079998	0.0535970215783962	0.0510257833063498	0.545401102311325	0.53478877016191	0.535212451372151
382.8185_0.65min	382.8185_0.65min	neg	1426	1466.33333333333	1551.66666666667	1413	-0.0402113096946375	-0.121762804013947	0.0132032146663647	0.547576546801734	0.56033484584686	0.539013290060101
254.86686_0.65min	254.86686_0.65min	neg	1066.5	848.333333333333	826	867	0.329833292972709	0.368276835336578	0.298469122063373	0.487114938782457	0.48221305287486	0.491104986919131
328.86132_0.65min	328.86132_0.65min	neg	3536	3644	3754.66666666667	3480.33333333333	-0.0433925955133807	-0.086542803567514	0.0228862621092331	0.547965561895283	0.553844354017152	0.538879189700793
418.78048_0.65min	418.78048_0.65min	neg	1627.5	1460.66666666667	1487.66666666667	1494.66666666667	0.155929377784964	0.129522969294586	0.122755036440714	0.516641030143932	0.522954188022721	0.522938844266777
276.84852_0.65min	276.84852_0.65min	neg	2431.5	1961.33333333333	2134.66666666667	2021.33333333333	0.309869678076882	0.187753315225371	0.266418994356714	0.49638825728018	0.513823308195004	0.50222610129269
186.92958_0.65min	186.92958_0.65min	neg	5549	5916.66666666667	5794.33333333333	5867	-0.0925406624988219	-0.0624038724293402	-0.0803810995485592	0.552709526065456	0.549482059321505	0.551420420636223
470.79836_0.66min	470.79836_0.66min	neg	2444.5	2341	2528.33333333333	2630.66666666667	0.0623883888365745	-0.0486277133525298	-0.105847300688653	0.531729810345574	0.548459504999331	0.556397161974064
254.91995_0.66min	254.91995_0.66min	neg	3111	3208.33333333333	2949	3335.66666666667	-0.0444315807671488	0.077127105849626	-0.100565508016008	0.547234488814121	0.530914895905172	0.554447094936804
322.90836_0.66min	322.90836_0.66min	neg	1136.5	1293.33333333333	1255	1292	-0.1863426612139	-0.142969918918206	-0.184855729836833	0.571713809793984	0.565385189900823	0.571089182792956
396.86137_0.66min	396.86137_0.66min	neg	910.5	1418.66666666667	1559	1410	-0.639237667790047	-0.775231467710476	-0.63040342655813	0.646694336114345	0.667513678687555	0.636553039466852
612.73637_0.66min	612.73637_0.66min	neg	1319.5	1312.66666666667	1073	1082.66666666667	0.00748505275041545	0.29809030818168	0.285163246197893	0.540469891096585	0.494507148647892	0.490238950380865
220.89091_0.66min	220.89091_0.66min	neg	2880.5	2884.33333333333	2598.33333333333	2940.33333333333	-0.00191797871897585	0.148678365710204	-0.0296502704835432	0.541521383365762	0.520586655634198	0.54565518166927
402.81551_0.66min	402.81551_0.66min	neg	976.5	961.333333333333	705.333333333333	1087	0.0225600006798887	0.468747520543701	-0.154509949055625	0.538441939169894	0.463889378142422	0.369909174823679
380.83901_0.66min	380.83901_0.66min	neg	3113	3397.66666666667	3302	3420	-0.126199928222009	-0.0850080252064881	-0.135649159688863	0.558628342323385	0.553282567461824	0.559880695627709
642.74109_0.67min	642.74109_0.67min	neg	2053	2048.66666666667	2096	2203.66666666667	0.00304687555886395	-0.0298906797783975	-0.102124363151763	0.54090174348739	0.545677993301504	0.556243413089153
554.78011_0.67min	554.78011_0.67min	neg	421.5	904	881.666666666667	854	-1.09896645080102	-1.06291737491651	-1.01697307860371	0.595558200396385	0.598772226803075	0.607904891171222
340.85016_0.67min	340.85016_0.67min	neg	1728	1658	1572.66666666667	1630.66666666667	0.0596239826864184	0.135807886759445	0.0835915098723805	0.532595104827434	0.520590774694662	0.528820541417925
451.81401_0.67min	451.81401_0.67min	neg	1241	1243.33333333333	1102.66666666667	1182.33333333333	-0.00270783436143214	0.170360663544638	0.0698086496622308	0.542734220775067	0.515910405208927	0.532167418418031
530.77192_0.67min	530.77192_0.67min	neg	1050	698.333333333333	1180	1027.66666666667	0.587710492106067	-0.168246295434979	0.0309871081125997	0.312152034577242	0.567292342070331	0.536563860212142
464.80967_0.67min	464.80967_0.67min	neg	853	874.666666666667	878.333333333333	820	-0.0361457247919851	-0.0421740889098982	0.0568538478426854	0.547459722481335	0.548622172821667	0.531378542436035
448.83309_0.67min	448.83309_0.67min	neg	1606	1786.33333333333	1844	1638.66666666667	-0.153438789586311	-0.199250887272665	-0.0290326253270782	0.56490386654984	0.571919151098168	0.546161069519189
658.71805_0.67min	658.71805_0.67min	neg	1500.5	1421	1520.66666666667	1104.66666666667	0.0784830099377343	-0.0192478845932786	0.441487963490284	0.529238243981771	0.543928569429459	0.32448464269809
519.78521_0.67min	519.78521_0.67min	neg	1052.5	1056.33333333333	929.666666666667	915	-0.00523995616551605	0.17885387332881	0.201770810720362	0.543632185728687	0.514661604521356	0.511689264468257
628.74856_0.67min	628.74856_0.67min	neg	1313.5	1216	841.666666666667	1334.66666666667	0.111184973904317	0.641480179162099	-0.0230458670915961	0.521147573018426	0.308095715176721	0.544959259810272
609.76673_0.67min	609.76673_0.67min	neg	1314	1301.66666666667	1273.66666666667	1378	0.0135948329324355	0.0449427769200722	-0.0685596573343156	0.538745842102958	0.534227652167304	0.551894370413538
800.65717_0.67min	800.65717_0.67min	neg	1083	994	1120	1131.66666666667	0.12359632592286	-0.0484215214515552	-0.063358595109193	0.521762726091799	0.547867457226118	0.551573049724836
500.80272_0.67min	500.80272_0.67min	neg	3691.5	3584.33333333333	3769.66666666667	2544	0.0424906665004346	-0.030221698436091	0.536932264689094	0.535721956802729	0.545520916860128	0.316142877225188
459.80229_0.67min	459.80229_0.67min	neg	846.5	793	932.333333333333	921.666666666667	0.0940743608807484	-0.139179053087466	-0.122596168891862	0.523957856999596	0.564104741995874	0.56185212099158
288.88709_0.67min	288.88709_0.67min	neg	1061.5	998.666666666667	1005	928	0.0879438197648423	0.0788325361068992	0.193712339529774	0.527792158644009	0.529610769443336	0.509937467157589
489.81547_0.67min	489.81547_0.67min	neg	983	957	966	958.666666666667	0.0386326596030596	0.0251424258623987	0.0361249324969617	0.535322144963566	0.537809876817539	0.537663165999908
617.75739_0.67min	617.75739_0.67min	neg	1428	1279.66666666667	1418.66666666667	1421.66666666667	0.158110898151445	0.00945368726663504	0.00640824099254766	0.517179481621462	0.539568491801104	0.54036385818945
568.77574_0.67min	568.77574_0.67min	neg	1149	1218.33333333333	1277	847.333333333333	-0.0844587131958226	-0.152253975115257	0.438930705589836	0.555044982881703	0.565351186874754	0.323883815553701
677.73725_0.67min	677.73725_0.67min	neg	1021	1237	1171.33333333333	1158	-0.276616118276643	-0.197987637966529	-0.18148537006885	0.586738837846216	0.573985027788027	0.570935472875654
497.80376_0.67min	497.80376_0.67min	neg	816	812.333333333333	877	843.666666666667	0.00648933641659091	-0.103884861389675	-0.0480460402739698	0.541377009391944	0.559511731726064	0.550731169172071
549.79283_0.67min	549.79283_0.67min	neg	1198.5	1208.33333333333	1200.33333333333	1281	-0.0117787975139316	-0.00220335279894773	-0.0959631043253065	0.544655693689863	0.541836550134041	0.557651138691684
778.67892_0.67min	778.67892_0.67min	neg	1487.5	1450.66666666667	1509.33333333333	1556.66666666667	0.0361490034729652	-0.0210077685541967	-0.0655273149056074	0.535855338817961	0.544601445029304	0.550817777012294
898.63645_0.68min	898.63645_0.68min	neg	409	902.333333333333	734.666666666667	836.333333333333	-1.13963453601463	-0.843428314053012	-1.03017814866502	0.592288082846942	0.617012434904328	0.60696763096761
557.78103_0.68min	557.78103_0.68min	neg	1290.5	1234	1306	1252.66666666667	0.0645366016459601	-0.0172114976774331	0.0428938377988499	0.531596150266847	0.544375514609978	0.534621951100752
460.8158_0.68min	460.8158_0.68min	neg	844	944.333333333333	881.333333333333	906	-0.161871785348813	-0.0623724476046958	-0.102151209358976	0.568303030297816	0.551811222287022	0.558118673215289
674.73611_0.68min	674.73611_0.68min	neg	1064	991.333333333333	1040	986	0.101956709596321	0.0328833618137834	0.109731440656803	0.524671924835412	0.536387070746392	0.523223721257566
835.69541_0.68min	835.69541_0.68min	neg	499.5	873.333333333333	850	774.333333333333	-0.804813332707835	-0.765789062849969	-0.631446621916069	0.620759606956525	0.623120529407025	0.639505851385118
340.8553_0.68min	340.8553_0.68min	neg	658.5	336.666666666667	0	623.333333333333	0.965772891171563	9.36522884925154	0.0790561657296553	0.627144972156178	0.187450581739984	0.980408656745092
786.70457_0.68min	786.70457_0.68min	neg	795	979.333333333333	914	897	-0.300503947622259	-0.201003312627756	-0.173947014197498	0.591978501537132	0.575204309588965	0.570084217438312
756.69892_0.68min	756.69892_0.68min	neg	1844	1832	1869.66666666667	1821.66666666667	0.00941403040787283	-0.0199316919509847	0.0175700740628544	0.540535025769744	0.543929994823238	0.539118537413672
876.65785_0.68min	876.65785_0.68min	neg	1060.5	1114	1023.66666666667	1011	-0.0709393389022894	0.0509497069357628	0.0688950812110677	0.553141075713595	0.532459535246504	0.530417793865471
546.79179_0.68min	546.79179_0.68min	neg	1646	1487.66666666667	1474.66666666667	1478	0.145819804625037	0.158473682349645	0.155218502627287	0.520091634723249	0.51790611000279	0.518711375350343
728.70912_0.69min	728.70912_0.69min	neg	922	782	952	882.333333333333	0.237318340354734	-0.0461455662641677	0.0633726940290066	0.503433772231471	0.550155629390507	0.53218534800143
734.71687_0.69min	734.71687_0.69min	neg	2693	2499.33333333333	2589.33333333333	2656.66666666667	0.107629409396885	0.0566120897981249	0.0195896824177434	0.526694843672223	0.533895654352948	0.539200619998619
608.74954_0.69min	608.74954_0.69min	neg	960.5	1047	1019.66666666667	1014	-0.124279954197553	-0.0861530194387344	-0.0781209647326413	0.561735844110064	0.555167581517988	0.554168042909175
586.76644_0.69min	586.76644_0.69min	neg	990	867.333333333333	862.666666666667	924.666666666667	0.190636090741774	0.19841044772755	0.0983922860887985	0.510536501488576	0.509079420092762	0.525940089444132
775.71705_0.69min	775.71705_0.69min	neg	1191.5	1055.33333333333	934.333333333333	1162.33333333333	0.174924107231796	0.350436757994131	0.0357247305170157	0.513817101068282	0.485800490583534	0.535448759442056
635.75079_0.69min	635.75079_0.69min	neg	1037.5	965.333333333333	944.666666666667	903	0.103908383504407	0.135097566291445	0.20010653842946	0.523741179430788	0.519475770305797	0.508899932971027
854.67504_0.69min	854.67504_0.69min	neg	1552	1575	1548	1475.33333333333	-0.0212097050690751	0.00372068559773261	0.0730393332231412	0.544118412067142	0.540804235160181	0.52956927076167
575.77234_0.69min	575.77234_0.69min	neg	1069.5	1043.66666666667	1017	962.333333333333	0.0352421166340853	0.0725472343098142	0.152177803718624	0.535001155879524	0.52948899760213	0.517294767315608
715.73888_0.69min	715.73888_0.69min	neg	1431.5	1494	1419.33333333333	1490	-0.0616103454412001	0.0123055881872043	-0.0577451186391751	0.550755830463276	0.539628328279132	0.550270883828843
494.80059_0.7min	494.80059_0.7min	neg	2287.5	2109.66666666667	2267	2236.66666666667	0.116703537184637	0.0129816516584329	0.0324071502460831	0.524575859338894	0.539429423566669	0.536714760810383
772.6736_0.7min	772.6736_0.7min	neg	813.5	880	924	889.333333333333	-0.113227320394896	-0.183538666878157	-0.128430871388436	0.560685058244068	0.571637836579586	0.562893285153356
655.76_0.7min	655.76_0.7min	neg	1829	1786.66666666667	1784.33333333333	1840	0.0337658958689612	0.0356501885682505	-0.00864597817850163	0.536704070569868	0.535970864043708	0.542947640623094
694.70335_0.7min	694.70335_0.7min	neg	880	965	878	968.666666666667	-0.132881169915359	0.00327885377700973	-0.138346871458737	0.56521694913614	0.542121312352034	0.564020696155619
558.76807_0.7min	558.76807_0.7min	neg	833	884.666666666667	927.333333333333	954.333333333333	-0.0867164383246868	-0.154595538061574	-0.195956820096326	0.554948217864556	0.56647949802898	0.573906675681062
595.78145_0.7min	595.78145_0.7min	neg	1964	1962.33333333333	2188	2254.33333333333	0.00122417914930187	-0.155742642034977	-0.198811363926863	0.541186559020485	0.564098361935853	0.570507956757883
656.74588_0.7min	656.74588_0.7min	neg	1076.5	983.666666666667	1049	957	0.129980543932828	0.0372985414229754	0.16959030824028	0.520390403389782	0.535130897676988	0.513552446873693
527.81513_0.7min	527.81513_0.7min	neg	1981.5	2043	1905	1905.66666666667	-0.0440743303462806	0.0567727466813987	0.0562682196467452	0.547658925323049	0.532252156258971	0.532981818782851
574.74419_0.71min	574.74419_0.71min	neg	1280.5	998.333333333333	1116	1012.33333333333	0.358795596064874	0.198204292808263	0.338724655681786	0.485302467703872	0.510047871610753	0.488522578799146
432.80238_0.71min	432.80238_0.71min	neg	1032.5	824.333333333333	952	983	0.324489574932339	0.116990269515506	0.0708081680862076	0.489321712424396	0.522536687626936	0.530419812511252
244.89757_0.71min	244.89757_0.71min	neg	1261.5	1433.33333333333	1556.33333333333	1412	-0.184096951700634	-0.302794385632342	-0.16247807780742	0.56848026967685	0.588614936328176	0.566299205174416
663.74779_0.71min	663.74779_0.71min	neg	1024	1125	1034.33333333333	1091.33333333333	-0.135582917687421	-0.0144714192733366	-0.0917892624287951	0.563154283938887	0.542977296541807	0.556792826915501
334.84999_0.71min	334.84999_0.71min	neg	1076	1011.33333333333	1068.33333333333	1143	0.089333842097904	0.0103066088104435	-0.0870688022341819	0.526662603446297	0.539876589504807	0.555253726756421
536.78646_0.71min	536.78646_0.71min	neg	1820.5	1870.33333333333	1902	1936.33333333333	-0.038939568048586	-0.0631485665312398	-0.088945207168903	0.547363242893368	0.550888865490498	0.554739621842199
318.87659_0.71min	318.87659_0.71min	neg	5166.5	5146.66666666667	4893.66666666667	5036.66666666667	0.00554784771385139	0.0782558699344185	0.0367108189538567	0.540684947250701	0.531275709173136	0.536641640150134
535.80241_0.71min	535.80241_0.71min	neg	1631.5	1830.66666666667	1698	1685.33333333333	-0.166073988681644	-0.0576028607504275	-0.0468067466523214	0.566253605047403	0.550223087763465	0.548632822557194
764.72778_0.71min	764.72778_0.71min	neg	1227.5	1114.66666666667	1364.66666666667	1167	0.138991807396791	-0.15270753439698	0.0728575834821477	0.519474344202932	0.565135775760579	0.529562216287282
603.76845_0.71min	603.76845_0.71min	neg	1160	1153	1234.33333333333	1170.66666666667	0.00872474822008393	-0.089532408440543	-0.0131942163731751	0.540967728338498	0.556593843723327	0.544125466784503
723.72707_0.72min	723.72707_0.72min	neg	1015	930.333333333333	986.666666666667	952.333333333333	0.125530882083859	0.0408042765320397	0.0918477558275702	0.518892835623778	0.534607607089518	0.525352532724929
564.78218_0.72min	564.78218_0.72min	neg	967.5	915.666666666667	1068.66666666667	1021	0.0793548360250258	-0.143337334957398	-0.0775712423343675	0.528187355901134	0.564693824818996	0.553857597058053
644.77031_0.72min	644.77031_0.72min	neg	2054.5	2153.66666666667	2300.66666666667	2142.66666666667	-0.0679753254667009	-0.16318954186032	-0.0605912168536738	0.552141356036602	0.565233988201432	0.550777814674438
753.73769_0.72min	753.73769_0.72min	neg	1444	1339.33333333333	1564.66666666667	1363.33333333333	0.108477657308837	-0.11570760014859	0.0828733266661126	0.524705606112012	0.554917109394068	0.527170639278018
712.7369_0.72min	712.7369_0.72min	neg	3390	3539.66666666667	3662	3326	-0.0623102443462379	-0.111314916683129	0.0274889181425647	0.55013594776969	0.556732140496357	0.537881599956401
652.75771_0.72min	652.75771_0.72min	neg	1283.5	1254.33333333333	1243.33333333333	1136	0.0331363910077449	0.0458338823189032	0.175974636008569	0.536093263223202	0.534122472993753	0.512886292785132
352.86093_0.72min	352.86093_0.72min	neg	2550	2688	2487	2531.33333333333	-0.0760068562704007	0.0360764134718699	0.0105955784177994	0.552908747224439	0.536634728366768	0.540620327222197
832.69533_0.72min	832.69533_0.72min	neg	2001	2110.66666666667	2153.66666666667	2209.33333333333	-0.076940144471022	-0.106022723194645	-0.142821980096088	0.552577707648781	0.556675855005726	0.56124292422318
524.81179_0.72min	524.81179_0.72min	neg	1395	1189	1352.33333333333	1378.33333333333	0.230337368014346	0.04478171485827	0.017327797070799	0.505136420576036	0.534284331810596	0.53851791022024
772.71455_0.72min	772.71455_0.72min	neg	1094	918.666666666667	953.333333333333	556.333333333333	0.251747913856419	0.198365700210339	0.974318523128809	0.500661684557768	0.509612275072961	0.280113918415435
761.72547_0.72min	761.72547_0.72min	neg	725.5	858.333333333333	956.333333333333	896.666666666667	-0.242255060007654	-0.398058545469054	-0.305217026147674	0.580744346650719	0.607520045233888	0.592139561291224
952.65464_0.72min	952.65464_0.72min	neg	1070.5	1086	1152.66666666667	1235.66666666667	-0.0207200903507617	-0.106594590767744	-0.206824836110462	0.543163400687572	0.558644107583834	0.569767475193187
862.70453_0.72min	862.70453_0.72min	neg	947.5	1023	948.666666666667	881.666666666667	-0.110496036588524	-0.00177344219121919	0.103779057325414	0.559473323198116	0.542014389441902	0.524663207107104
693.75829_0.72min	693.75829_0.72min	neg	1849.5	1896.33333333333	1772.66666666667	1836.33333333333	-0.0360580255051057	0.0611802328384189	0.0103017483170855	0.54778105522668	0.531593752038165	0.540872699493562
813.71709_0.72min	813.71709_0.72min	neg	1007	857.666666666667	1109.66666666667	971	0.231325546106456	-0.139930261144475	0.0524674198941355	0.505122211986975	0.564497074494557	0.533969032031295
641.76573_0.73min	641.76573_0.73min	neg	1172	1004	1001	943.333333333333	0.223007511962217	0.2273205048333	0.312834912371566	0.504234593849425	0.502926146044717	0.489986397676641
573.79971_0.73min	573.79971_0.73min	neg	1501	1590.33333333333	1480	1384.33333333333	-0.0833512528463485	0.0203131722254239	0.116651659331216	0.553868721506084	0.537970650086784	0.52327112227277
701.74465_0.73min	701.74465_0.73min	neg	1009.5	999	946.666666666667	1041.33333333333	0.0150693217176482	0.092617723423364	-0.0447473968241488	0.537942292935448	0.524881001651597	0.544372590836896
633.77948_0.73min	633.77948_0.73min	neg	2051.5	2021	2209	2172.33333333333	0.0215992247621524	-0.106664147613627	-0.0825272417321167	0.53812565210134	0.557147172522617	0.553555775060255
930.6727_0.73min	930.6727_0.73min	neg	1295	1163.66666666667	1242.33333333333	1093.66666666667	0.154148610689021	0.059852588463181	0.243574091827976	0.516407173925979	0.53044323872013	0.503592955483834
565.81313_0.73min	565.81313_0.73min	neg	1762.5	1719.33333333333	1888	1828	0.035753445863358	-0.099181125962118	-0.0526134993224648	0.535990603826536	0.555797601584944	0.548131667280731
742.74692_0.73min	742.74692_0.73min	neg	1390	1424.33333333333	1624.66666666667	1489.66666666667	-0.0351769324570952	-0.224909051772472	-0.0998352675797948	0.546937512512666	0.576188062709545	0.556866395477251
791.73492_0.73min	791.73492_0.73min	neg	1162.5	1258.33333333333	1152.33333333333	1230.66666666667	-0.114188990261865	0.0126616736024178	-0.0821406529070087	0.559579628489456	0.53894943381211	0.553895861044843
810.71361_0.73min	810.71361_0.73min	neg	2204	1976.33333333333	2020.66666666667	2085.66666666667	0.157222558711409	0.125233511158166	0.0795784993460584	0.518677481442622	0.524465688863225	0.530657470362336
851.71373_0.73min	851.71373_0.73min	neg	996	1031.66666666667	1027.66666666667	1055.33333333333	-0.0507092336702165	-0.045110151451383	-0.0833997492628815	0.549370384942184	0.548429370750533	0.552854229197788
622.78871_0.73min	622.78871_0.73min	neg	2333	2296.66666666667	2164.33333333333	2289.66666666667	0.0226350464504305	0.108215429243328	0.0270370252900408	0.539719325639264	0.525043624112656	0.53779674833421
911.6937_0.73min	911.6937_0.73min	neg	794.5	816.333333333333	744	988.666666666667	-0.0390626426385777	0.0946215049815238	-0.315080756934452	0.547613732702119	0.525060711410558	0.593263207647388
731.75586_0.73min	731.75586_0.73min	neg	1688.5	1601	1903.33333333333	1756	0.0767222027550916	-0.172689678698991	-0.0565178408445745	0.529300967869026	0.567624016156117	0.5485868422766
232.90215_0.73min	232.90215_0.73min	neg	1593.5	1652.66666666667	1517	1581	-0.0525643589192612	0.0709323068367946	0.0113544977794689	0.549485869221989	0.530567700352811	0.539700154300012
840.72324_0.73min	840.72324_0.73min	neg	1144.5	1103.66666666667	1180.33333333333	1137.66666666667	0.0523663568043792	-0.044438644529187	0.00863198440534071	0.534150879379092	0.549831394203033	0.540549362950943
889.71177_0.73min	889.71177_0.73min	neg	1119	975	1168.66666666667	1041.66666666667	0.19854567938208	-0.0625987147360441	0.10322072035877	0.513352061837933	0.553541922807816	0.526665754309281
603.81058_0.73min	603.81058_0.73min	neg	3053.5	3448.33333333333	3160	3212.66666666667	-0.17538131288334	-0.0494447948242532	-0.0732840547160762	0.566048929440809	0.548139206021551	0.551938776886344
829.73293_0.73min	829.73293_0.73min	neg	1205	1373.66666666667	1417.66666666667	1211.66666666667	-0.188851924746867	-0.234305742879949	-0.0079531350302454	0.57223278019598	0.579867505994582	0.544129024290689
720.76465_0.73min	720.76465_0.73min	neg	2080.5	2004	2256	2106.66666666667	0.0540213217979356	-0.116782860051618	-0.0180231603126212	0.53361690845867	0.556958393666217	0.542896782066475
450.83791_0.73min	450.83791_0.73min	neg	2639	2635.33333333333	2705.66666666667	2949	0.00200513589037689	-0.0359792971055666	-0.16017702489075	0.540937732951435	0.546540343166349	0.563901716255547
769.75316_0.73min	769.75316_0.73min	neg	1577	1891.33333333333	1749	1662.66666666667	-0.262069035540262	-0.149257716706233	-0.0762691977668775	0.582958815391081	0.566691935214082	0.555003897268371
543.83123_0.73min	543.83123_0.73min	neg	1513.5	1722.66666666667	1610.33333333333	1599.66666666667	-0.18663922596686	-0.0894133942490539	-0.0798313247138879	0.570283561621706	0.554071923053141	0.553192390534038
938.70178_0.73min	938.70178_0.73min	neg	1056.5	920	1082	973.666666666667	0.199384601915977	-0.0343755796010151	0.117676852776031	0.508771452812414	0.545335470449654	0.521882580964137
919.72313_0.73min	919.72313_0.73min	neg	990.5	1083	1195	1211.33333333333	-0.128680079125024	-0.270532711969257	-0.290101747505613	0.563434083271526	0.586345975099318	0.589096632022788
818.74074_0.73min	818.74074_0.73min	neg	1536.5	1405.33333333333	1897.66666666667	1529	0.12864782361577	-0.304400235131277	0.00705475753395043	0.524351251934939	0.59106097777968	0.543330605836911
652.7993_0.73min	652.7993_0.73min	neg	11092	11615	11737.3333333333	11898.3333333333	-0.0664637765513259	-0.0815780001111195	-0.101231166122612	0.549636910664963	0.551376621764641	0.553674098873408
927.70968_0.73min	927.70968_0.73min	neg	1110	1069.33333333333	1064	1186	0.0537986523844786	0.0610053862758915	-0.0954611182528147	0.539890606398137	0.538648990440301	0.563364679719721
701.7871_0.73min	701.7871_0.73min	neg	3176.5	3396	3549.33333333333	3689.33333333333	-0.0963690929868796	-0.160062357350744	-0.215859009924672	0.554856034090886	0.563543358755538	0.571128981516467
810.75381_0.73min	810.75381_0.73min	neg	1672	1763.33333333333	2078.66666666667	1919	-0.0766857078753664	-0.313914863334043	-0.198668865570166	0.552908993825998	0.585932224024667	0.570472288462639
592.81931_0.73min	592.81931_0.73min	neg	3668.5	3608.66666666667	3671	3840	0.0237178790968567	-0.000982561531467778	-0.065898466648725	0.538143660288187	0.540779625462324	0.55024350442951
867.73011_0.73min	867.73011_0.73min	neg	1304	1384	1338.66666666667	1369.66666666667	-0.0858361694793039	-0.0378242698803423	-0.0708279570154752	0.554779173225756	0.545856289439572	0.552295881989341
976.69708_0.73min	976.69708_0.73min	neg	987.5	1098.33333333333	1035.66666666667	1151.33333333333	-0.153316026987103	-0.0686392085676009	-0.221245231812034	0.566320680481079	0.552729401649774	0.577123936987939
859.74299_0.73min	859.74299_0.73min	neg	1609.5	1514.33333333333	1428.33333333333	1551	0.0878734772861234	0.172166255646199	0.0533801031956871	0.529453971578698	0.516846258818654	0.535095315355999
916.71802_0.73min	916.71802_0.73min	neg	1331.5	1244.33333333333	1369.33333333333	1310.66666666667	0.0976035786580325	-0.040391338196243	0.0227343979728455	0.530906263705272	0.553421512640588	0.543894879560966
641.80757_0.74min	641.80757_0.74min	neg	5182	5024	5130.66666666667	5274.33333333333	0.044663797431046	0.0143599321736757	-0.0254748627803085	0.53642801927877	0.539815973209017	0.54552405630332
908.72997_0.74min	908.72997_0.74min	neg	1533.5	1568.33333333333	1482.66666666667	1534	-0.0323831738508032	0.0486016457353717	-0.00047000979105694	0.543915313527324	0.533148090245538	0.541004044369652
968.71049_0.74min	968.71049_0.74min	neg	1850.5	1850.66666666667	2095	1888.66666666667	-0.000129861383668424	-0.178944167365821	-0.0294372189266404	0.54182602080151	0.567238668347456	0.545762412289519
799.76396_0.74min	799.76396_0.74min	neg	2675.5	2620.33333333333	2584.33333333333	2949.66666666667	0.0300468316955693	0.0499973499293575	-0.140693297764861	0.537174949152449	0.534910565412595	0.56197293685949
965.70669_0.74min	965.70669_0.74min	neg	1056.5	1011	1154.33333333333	1107	0.0634483733130018	-0.127651490431701	-0.0673002180418762	0.530984596799803	0.562105391681694	0.552478948984365
807.75044_0.74min	807.75044_0.74min	neg	1860.5	1876.33333333333	1940	1756	-0.0122192170646282	-0.0603345018621508	0.0833514248431367	0.542870824420652	0.548571697381796	0.528978806222958
957.71979_0.74min	957.71979_0.74min	neg	1224	1179	1287	1290.33333333333	0.0539948896407292	-0.0723508442246841	-0.0760797039921646	0.532688936122402	0.554123802638673	0.554462208890423
292.92333_0.74min	292.92333_0.74min	neg	19306	19226.3333333333	18986.3333333333	19490	0.00596532280357353	0.0240867087729561	-0.0136841011243263	0.54072889194696	0.53870540722411	0.542993205387621
296.89484_0.74min	296.89484_0.74min	neg	1218.5	1253	1273	1173.33333333333	-0.040247590005855	-0.0630755194601164	0.0544477840223765	0.549042896148186	0.552543526813835	0.533975591177538
581.82838_0.74min	581.82838_0.74min	neg	3943.5	3858.66666666667	4093	3751	0.0313661805179929	-0.0536686647935855	0.0721826097144487	0.537839638384884	0.549623653678132	0.53259576904342
1014.69504_0.74min	1014.69504_0.74min	neg	961	964	1069.33333333333	1033.66666666667	-0.00449204838540087	-0.153951365234572	-0.10505725769593	0.541562188218106	0.56488566533708	0.557968262825845
897.74043_0.74min	897.74043_0.74min	neg	1541	1515	1716	1687	0.0245330117439425	-0.1550872740871	-0.130512138792151	0.538754604089068	0.566560315331433	0.560764587724844
739.78445_0.74min	739.78445_0.74min	neg	4640	5209	5448	5274.66666666667	-0.166847674995679	-0.231555793406335	-0.184917715917785	0.564121583770179	0.57268302308037	0.566243887696699
848.75254_0.74min	848.75254_0.74min	neg	5001	4732.33333333333	5002.66666666667	5080.66666666667	0.0796485336227194	-0.000480625996679388	-0.0227966869949846	0.530755151318167	0.541508000233431	0.544266134117626
905.72686_0.74min	905.72686_0.74min	neg	1151	1270.33333333333	1269	1161	-0.142201626149288	-0.140687780217216	-0.0124693519622165	0.563838665301869	0.564437515229799	0.544237611730708
788.77279_0.74min	788.77279_0.74min	neg	3807.5	3698	3640	3758	0.0420875952446666	0.0648881549241469	0.018873980325645	0.537108690904657	0.533994632572112	0.540157050470344
796.75939_0.74min	796.75939_0.74min	neg	2133.5	2148.66666666667	2054.33333333333	2271.33333333333	-0.0102148062385988	0.0545257738616196	-0.090276319736465	0.542610512747163	0.533214195756896	0.554255072183983
946.729_0.74min	946.729_0.74min	neg	2433	2592.33333333333	2559.33333333333	2465.66666666667	-0.0914784864386698	-0.0730024808616006	-0.0192336019687899	0.554664269421011	0.551957416964355	0.544313649165813
679.80543_0.74min	679.80543_0.74min	neg	7561	7557	7171	7881	0.000763330727272824	0.0763923611188594	-0.0597939001505993	0.542077074232931	0.532874580652432	0.549568483851643
995.71676_0.74min	995.71676_0.74min	neg	870	878	1032.66666666667	975.666666666667	-0.0131904465445394	-0.247026401292602	-0.165193539989589	0.545030531755749	0.58408226186635	0.569548385964665
330.87907_0.74min	330.87907_0.74min	neg	2882	2813	2775.66666666667	2559.33333333333	0.0349485082583737	0.0542168419631529	0.171239187919578	0.536486385053235	0.533937407082592	0.517702000965616
1044.70527_0.74min	1044.70527_0.74min	neg	1110.5	1104	1199.33333333333	1160	0.00846157874819607	-0.110927150442134	-0.0628600238385764	0.540010902179431	0.558784782710531	0.551188778406656
837.76108_0.74min	837.76108_0.74min	neg	1988.5	1963.33333333333	2204	2100.33333333333	0.0183661335632869	-0.148372756751146	-0.0788991350414826	0.538536874222085	0.562389185056876	0.552818572679533
894.73587_0.75min	894.73587_0.75min	neg	876.5	918	933.666666666667	1028.33333333333	-0.0666657360971114	-0.0910528180975438	-0.230239221355001	0.556573565886714	0.560650919880388	0.582796009790317
728.79401_0.75min	728.79401_0.75min	neg	7641.5	8084	8663.66666666667	8366.66666666667	-0.0812031265866917	-0.181099602262002	-0.130780734596254	0.551987421983186	0.564498846859254	0.557728934253514
619.8266_0.75min	619.8266_0.75min	neg	4377	4698.66666666667	4821.66666666667	4858.66666666667	-0.102286479845692	-0.139559142753672	-0.150585405641533	0.555467129577317	0.56013339605032	0.561221507912876
777.78245_0.75min	777.78245_0.75min	neg	1998.5	1778	1906	2037	0.168572770542969	0.0683344374973731	-0.0275147703556845	0.516857826921664	0.531472064120224	0.545021050571874
316.9095_0.75min	316.9095_0.75min	neg	987	944	993	1042.66666666667	0.0641967124762426	-0.00873480997760857	-0.0790780608328362	0.531186280426128	0.543181689410756	0.554933835364252
488.8768_0.75min	488.8768_0.75min	neg	909	1135.66666666667	1001.66666666667	982	-0.32087078810432	-0.139903615870423	-0.111324871254522	0.593631167704389	0.564686828771795	0.559996662201337
414.88547_0.75min	414.88547_0.75min	neg	943	933	854.333333333333	926.666666666667	0.0153643096521795	0.142300094993315	0.0251803567513901	0.539085013800323	0.518044412610281	0.537330241573271
668.8149_0.75min	668.8149_0.75min	neg	2697.5	3107.33333333333	3216.33333333333	3442.33333333333	-0.203983537336168	-0.253707727521957	-0.351648161058627	0.570288671817437	0.577452724125846	0.590971384666405
510.85867_0.75min	510.85867_0.75min	neg	4380	4024	4297.33333333333	4394.66666666667	0.122271431433609	0.0274828473675306	-0.00482177295014187	0.525252815923799	0.53743312714477	0.542127379441002
732.78723_0.75min	732.78723_0.75min	neg	1045.5	1093.33333333333	960	922.666666666667	-0.0644799375961152	0.122963975481959	0.180128101495448	0.551099932395034	0.521677476711674	0.50949010241225
428.85604_0.75min	428.85604_0.75min	neg	3499.5	3596.66666666667	3537	3606	-0.0395005166404431	-0.0153730413991878	-0.0432384164962996	0.54698814753458	0.543607439517582	0.547446763659704
717.80354_0.75min	717.80354_0.75min	neg	958.5	1037	1039.66666666667	1131.33333333333	-0.113451732162501	-0.117153325061373	-0.238944005962664	0.562920651244181	0.563523690717305	0.581830404341794
683.79689_0.75min	683.79689_0.75min	neg	869.5	1004	865.333333333333	876.666666666667	-0.20727929841519	0.00692206990005662	-0.0118288176738054	0.575734017819091	0.540009668491937	0.542475739699029
623.8188_0.75min	623.8188_0.75min	neg	1103	1121.66666666667	1178.33333333333	1354.33333333333	-0.0241894655670709	-0.095231375191133	-0.295907542345407	0.545158020748371	0.556434128320542	0.587244114806724
376.03775_0.77min	376.03775_0.77min	neg	534.5	616.333333333333	919.666666666667	900	-0.205163117788824	-0.781792338786639	-0.750640531063283	0.575992380143201	0.679672099790974	0.672009831999267
422.02582_0.78min	422.02582_0.78min	neg	268	287.666666666667	472.333333333333	292	-0.101798351448945	-0.815250351114264	-0.123294491865624	0.560047121096625	0.705954950342486	0.390458271503184
133.01441_0.86min	133.01441_0.86min	neg	1171.5	1266.33333333333	2160.33333333333	1727.33333333333	-0.112208108524657	-0.882333667393646	-0.559793565576693	0.558271970024825	0.677591519722187	0.629264845837409
438.02021_0.87min	438.02021_0.87min	neg	20	44	361.333333333333	415.333333333333	-1.09953567355091	-4.10885630152739	-4.30927783810804	0.583982051389488	0.32675315175176	0.322132639888941
755.01642_0.94min	755.01642_0.94min	neg	0	0	0	0	0	0	0	0.195501109477885	0.195501109477885	0.195501109477885
815.03857_0.95min	815.03857_0.95min	neg	0	0	0	0	0	0	0	0.195501109477885	0.195501109477885	0.195501109477885
819.0008_0.96min	819.0008_0.96min	neg	0	0	0	0	0	0	0	0.195501109477885	0.195501109477885	0.195501109477885
455.99503_0.97min	455.99503_0.97min	neg	0	0	30.6666666666667	102.333333333333	0	-4.98489310760979	-6.69116190455308	0.195501109477885	0.174423047837824	0.0820948279400482
116.01737_0.97min	116.01737_0.97min	neg	0	0	0	0	0	0	0	0.195501109477885	0.195501109477885	0.195501109477885
241.00217_0.98min	241.00217_0.98min	neg	0	0	0	16	0	0	-4.08746284125034	0.195501109477885	0.195501109477885	0.174987260563955
517.94032_0.98min	517.94032_0.98min	neg	0	0	0	0	0	0	0	0.195501109477885	0.195501109477885	0.195501109477885
167.02105_0.98min	167.02105_0.98min	neg	1062.5	1688.33333333333	606.666666666667	717.666666666667	-0.667633990458981	0.807467972642694	0.565425355929323	0.645214004067967	0.411568317954925	0.446706567327849
259.01272_0.98min	259.01272_0.98min	neg	0	0	16	46.6666666666667	0	-4.08746284125034	-5.57490883605723	0.195501109477885	0.171203853182933	0.0809855844637953
290.98493_0.98min	290.98493_0.98min	neg	0	12.6666666666667	33	20.3333333333333	-3.77258950389693	-5.08746284125034	-4.41503749927884	0.169598667468421	0.0770633052302065	0.078168929667693
320.95838_0.98min	320.95838_0.98min	neg	0	0	0	0	0	0	0	0.195501109477885	0.195501109477885	0.195501109477885
637.10473_0.98min	637.10473_0.98min	neg	0	0	84.6666666666667	168.333333333333	0	-6.42066204847272	-7.40372218605101	0.195501109477885	0.0798831803839265	0.0236961187192986
797.01848_0.98min	797.01848_0.98min	neg	0	0	0	0	0	0	0	0.195501109477885	0.195501109477885	0.195501109477885
360.02434_0.98min	360.02434_0.98min	neg	47	38	4821.33333333333	9085.66666666667	0.299560281858908	-6.65055316149399	-7.56457294025026	0.360233589954765	0.46597738662468	0.408345414118562
195.9743_0.98min	195.9743_0.98min	neg	0	0	0	19	0	0	-4.32192809488736	0.195501109477885	0.195501109477885	0.175790301265909
359.0301_0.98min	359.0301_0.98min	neg	42	23.6666666666667	6254.66666666667	11891.6666666667	0.801773889794304	-7.18468317061691	-8.11151986856173	0.175698411155021	0.425713650035857	0.378380479821717
600.03785_0.99min	600.03785_0.99min	neg	0	0	0	0	0	0	0	0.195501109477885	0.195501109477885	0.195501109477885
520.07957_0.99min	520.07957_0.99min	neg	532	330.333333333333	499.333333333333	511.666666666667	0.685852181918046	0.0912459618596436	0.0561144355185053	0.359350886678635	0.525557954595859	0.532751626336741
201.03794_1min	201.03794_1min	neg	1564.5	2403.66666666667	410.666666666667	246	-0.619213413927744	1.92707496738779	2.66404056155399	0.6188719375831	0.261599086611411	0.17589191886556
166.0369_1.02min	166.0369_1.02min	neg	1120	929.666666666667	22.6666666666667	0	0.268449837316931	5.5657859440219	10.1305705628054	0.498784629721008	0.0240357833682837	6.92257989068256e-07
147.03007_1.02min	147.03007_1.02min	neg	2680.5	2556	1043.66666666667	984	0.068588092781951	1.35999757427218	1.44484462367986	0.528631852461688	0.352845065740053	0.342250698545598
129.01941_1.02min	129.01941_1.02min	neg	1286	1416	609	665.666666666667	-0.138827704697317	1.07713090577045	0.948974554279771	0.561933102798226	0.370358880460054	0.395433995066427
257.02786_1.31min	257.02786_1.31min	neg	3292.5	3581	4075	4313.66666666667	-0.12114378719982	-0.307532501379673	-0.389627556922681	0.558421917706765	0.583725904155729	0.594572629509423
288.96524_1.31min	288.96524_1.31min	neg	919.5	892.666666666667	892	823.666666666667	0.0426809080885016	0.0437575462286837	0.158606627094693	0.536438303574009	0.53119121924815	0.511974669000265
117.01937_1.31min	117.01937_1.31min	neg	6834	7411	8930.33333333333	9014.66666666667	-0.116921543533843	-0.3859342294297	-0.399492838366808	0.555977938993741	0.589930584267674	0.591311527461001
73.02976_1.31min	73.02976_1.31min	neg	1602	1812.33333333333	2252.66666666667	2156	-0.177869725261997	-0.491499720936327	-0.428251751005906	0.568502419295481	0.615792730089449	0.605365237253616
424.03753_1.32min	424.03753_1.32min	neg	2005	2712.33333333333	5687.33333333333	6061.33333333333	-0.435744687820273	-1.50368440265289	-1.59555157397251	0.603423706853164	0.757598630111022	0.768203659959203
372.04272_1.54min	372.04272_1.54min	neg	0	12	373.333333333333	478.666666666667	-3.70043971814109	-8.54817971167945	-8.90588837601914	0.169251503805673	0.0238122376736041	0.0245621843818957
161.9869_2.12min	161.9869_2.12min	neg	433.5	433.333333333333	839	749.333333333333	0.000553498967421877	-0.951033150851722	-0.788175473918599	0.544127831616408	0.71942012502011	0.687770556292544
374.0581_2.19min	374.0581_2.19min	neg	42	73.6666666666667	286	297.333333333333	-0.79612766663435	-2.73864217197359	-2.79451661672836	0.541695805193516	0.787032368913122	0.783473678174143
356.01105_2.5min	356.01105_2.5min	neg	0	0	0	0	0	0	0	0.195501109477885	0.195501109477885	0.195501109477885
422.05842_3.81min	422.05842_3.81min	neg	433.5	576.666666666667	1014.66666666667	1093.33333333333	-0.410881071624613	-1.22499891715093	-1.33262416703742	0.619724121771649	0.765561728815014	0.783635484565226
118.98089_3.97min	118.98089_3.97min	neg	2649.5	2803	2422.33333333333	2675.33333333333	-0.08122180873785	0.129271677186972	-0.0139932720795	0.552744556304406	0.522936452455069	0.543067165774324
217.99501_3.97min	217.99501_3.97min	neg	2841.5	3041.66666666667	2427.33333333333	2632.66666666667	-0.0981759417879152	0.227193877548891	0.110087588480739	0.555388781589747	0.509703949528305	0.526278879733482
147.98976_6.04min	147.98976_6.04min	neg	6542.5	7296.33333333333	6098	6521	-0.157306842122737	0.101489797797706	0.00474807261512947	0.56203115731448	0.526761144497769	0.54181736805345
187.09756_6.15min	187.09756_6.15min	neg	888	885	945	931	0.00487672027475174	-0.0896567645096253	-0.0681465358245103	0.54264811557583	0.556600270889803	0.5531081314931
191.03511_8.07min	191.03511_8.07min	neg	2200.5	1984.66666666667	2244.66666666667	2354.33333333333	0.148863385914483	-0.028656954329231	-0.097444404232603	0.51986721989453	0.544808312421128	0.552535070723045
189.88914_9.03min	189.88914_9.03min	neg	368.5	561.333333333333	562.666666666667	989	-0.605851203420259	-0.609267889542676	-1.42185416082082	0.966135557233426	0.966077985281212	0.576364997478103
189.8888_9.05min	189.8888_9.05min	neg	942	811.666666666667	869.666666666667	494	0.214594050776041	0.115137279849822	0.929829245708125	0.509754301891392	0.524913218806926	0.285018687902842
221.11796_9.59min	221.11796_9.59min	neg	934	1027	1011.33333333333	972.333333333333	-0.136801994418879	-0.114646137671305	-0.0579675982712244	0.563778628881069	0.555791983343643	0.548507649706139
293.17584_10.62min	293.17584_10.62min	neg	9320	12620.6666666667	6072	9301.33333333333	-0.437345780695186	0.618075372992924	0.00289210486291641	0.603987385340239	0.474354748105644	0.543370437268076
221.15456_10.62min	221.15456_10.62min	neg	1734	2019.66666666667	1120.66666666667	1763.33333333333	-0.21989568859755	0.6292916586891	-0.0241874904480959	0.591720961373002	0.462334193476037	0.55248299826087
236.10542_10.62min	236.10542_10.62min	neg	2540.5	3367.66666666667	1978.33333333333	2561.66666666667	-0.406497448448352	0.360665638182945	-0.0119656046041498	0.605168075269724	0.495575568792753	0.541767162190716
361.16297_10.62min	361.16297_10.62min	neg	1626	2222.33333333333	1254.66666666667	1671	-0.450510009678264	0.373760718446291	-0.0393605964083549	0.615528616647909	0.489968219779504	0.545822011753679
248.95974_10.76min	248.95974_10.76min	neg	948	846	789	778	0.164046117688911	0.264555433956644	0.28478475895944	0.516621049815487	0.500967614008986	0.497965206208757
189.88896_11.47min	189.88896_11.47min	neg	829	1176.66666666667	846.666666666667	960.666666666667	-0.504748006935209	-0.030385719734663	-0.212425576577401	0.62003576907449	0.54540580601701	0.576073256317768
293.1758_11.74min	293.1758_11.74min	neg	1222	1441.66666666667	1320	1549.33333333333	-0.238313594578273	-0.111206062719441	-0.342154035276068	0.579363134936269	0.55925230072205	0.591559838864887
728.48569_11.98min	728.48569_11.98min	neg	694.5	675.333333333333	757.333333333333	712	0.0403160555067362	-0.124781624710026	-0.035851561901649	0.518476925897897	0.568842984927515	0.562314709297287
824.49312_11.99min	824.49312_11.99min	neg	118.5	144.666666666667	500.333333333333	951.666666666667	-0.285660160798693	-2.06875954297573	-2.99496089239391	0.433974119355363	0.829863178754768	0.933266043686147
772.51188_11.99min	772.51188_11.99min	neg	527.5	999	729.333333333333	770.666666666667	-0.920024623279404	-0.466651606886383	-0.546074316043759	0.717950045614024	0.65279049800631	0.643992034367613
758.4972_11.99min	758.4972_11.99min	neg	923.5	802.666666666667	656.666666666667	739	0.202076074522826	0.491316769401794	0.321148048887884	0.50260358171976	0.46366122904923	0.491961133538194
834.5498_11.99min	834.5498_11.99min	neg	1637.5	1271	1200.66666666667	1089.33333333333	0.365277002258404	0.447338914135731	0.587606414181138	0.471087162459704	0.450564029633208	0.431534074332797
788.47227_11.99min	788.47227_11.99min	neg	721	741	823.666666666667	786.666666666667	-0.0394203497336323	-0.191812257368042	-0.12558638636552	0.541477609352378	0.585481478006026	0.577148505118278
746.49687_11.99min	746.49687_11.99min	neg	3543	7241.33333333333	5291.33333333333	4920.33333333333	-1.03107597547293	-0.578525327565334	-0.473670632969434	0.684275184485686	0.631969021720368	0.613819072136313
790.48671_11.99min	790.48671_11.99min	neg	1774	1465.33333333333	1469.33333333333	1286.66666666667	0.275605924090439	0.271675764908346	0.463059847768632	0.501103196900314	0.500813684233439	0.470501589828817
806.48129_11.99min	806.48129_11.99min	neg	318.5	418	805.333333333333	1288.66666666667	-0.391134312752357	-1.33556043231177	-2.01311039177507	0.602637550295981	0.723918244481232	0.791128822478259
216.854_11.99min	216.854_11.99min	neg	1243	860	833.666666666667	796.666666666667	0.530901342733758	0.57571442391914	0.64112858931326	0.456692721314354	0.450334395651044	0.430420761387179
99.92592_11.99min	99.92592_11.99min	neg	1583	1398.33333333333	1526.66666666667	1523	0.178832669508611	0.0522425504264532	0.0557094325862875	0.514020212804806	0.533586353601657	0.532496402092448
100.93372_12min	100.93372_12min	neg	1684.5	1311	1269.66666666667	1488.66666666667	0.361408907366127	0.407591008795424	0.178187083310356	0.486687971716806	0.479488039782642	0.512227785053073
563.33507_12min	563.33507_12min	neg	164	639.333333333333	1206.66666666667	834	-1.95635708869856	-2.87168437548632	-2.3393101731156	0.595699516222978	0.922183889216463	0.908730282682827
116.92852_12min	116.92852_12min	neg	9099	8694.66666666667	8155.33333333333	8451.66666666667	0.0655699071038911	0.157945808637533	0.106459987365953	0.533496714583272	0.522176930709393	0.528293338140596
714.50702_12min	714.50702_12min	neg	1437	1441.66666666667	977	891	-0.00467432266636141	0.556157305487064	0.688948060518993	0.510974241993069	0.46200048748268	0.442609087198237
117.92844_12min	117.92844_12min	neg	1091.5	1139	1055.33333333333	1110	-0.0614005446641433	0.0485681207268833	-0.0242255370011312	0.551263654133352	0.533431169649849	0.544388449040899
248.96051_0.41min	248.96051_0.41min	neg	1598.5	1640.66666666667	1727.66666666667	1691.33333333333	-0.037540231394271	-0.112038713016465	-0.0813927668927923	0.547138197743799	0.558315811267887	0.553244453603612
232.92244_0.63min	232.92244_0.63min	neg	920	1054	1258.66666666667	1148	-0.195969937503212	-0.45176895644747	-0.319105736554778	0.582766314869736	0.624181151458801	0.602021973034754
522.77856_0.67min	522.77856_0.67min	neg	2776	1923.33333333333	2565.66666666667	2008.66666666667	0.529168452532217	0.113631232070376	0.466570948502235	0.317105338653974	0.524534616056491	0.321732515900036
328.875_0.66min	328.875_0.66min	neg	1916	1772.66666666667	2036	1647.33333333333	0.112115434206349	-0.0875956432977374	0.217842316742834	0.51919851759439	0.558474437458466	0.513894757658983
380.84921_0.67min	380.84921_0.67min	neg	0	0	0	0	0	0	0	0.195501109477885	0.195501109477885	0.195501109477885
784.68327_0.67min	784.68327_0.67min	neg	472	938	249.666666666667	994	-0.989284974314379	0.916070022382914	-1.07285634209162	0.606266989394478	0.629432034817216	0.603247494876123
112.98564_0.66min	112.98564_0.66min	neg	5964.5	6064.66666666667	6654.33333333333	6314.33333333333	-0.0240231552494037	-0.15786786267241	-0.0822158208960451	0.54438624075549	0.560774051736203	0.551432952516683
360.83577_0.64min	360.83577_0.64min	neg	849.5	1538	1597.66666666667	1045.66666666667	-0.855610090664825	-0.910486017029683	-0.299418917394448	0.616831195966858	0.612956256993934	0.993214694761266
112.93722_0.65min	112.93722_0.65min	neg	6833.5	4194	5311	5165.33333333333	0.704164985994904	0.363580649975165	0.403695067096312	0.437690403577419	0.496459821711083	0.491704118141862
248.96031_0.65min	248.96031_0.65min	neg	405	341.666666666667	429	417.666666666667	0.244673868712454	-0.0828569324042841	-0.0443223309852947	0.495734862265626	0.553386700536347	0.548950933383427
396.81637_0.67min	396.81637_0.67min	neg	1142	1001.33333333333	1104.33333333333	1108.33333333333	0.189463036361631	0.0483438974398841	0.0431324707945423	0.509025006382441	0.533753003443475	0.533345493669855
238.90265_0.67min	238.90265_0.67min	neg	2449	2276.66666666667	2649.33333333333	2343.66666666667	0.105225123136451	-0.113392070109999	0.0633989149857824	0.525967997334466	0.555328449528383	0.530078161653901
390.89282_0.65min	390.89282_0.65min	neg	466	514.333333333333	553.666666666667	560	-0.142083363494029	-0.248198477710274	-0.264578220899131	0.566997608671659	0.588117432999657	0.588060856303878
620.76273_0.67min	620.76273_0.67min	neg	3414	3628.33333333333	3839	3784.66666666667	-0.0878189876053858	-0.169220732431066	-0.148661806768663	0.553378748602188	0.564612263063297	0.561410441621308
508.79315_0.67min	508.79315_0.67min	neg	1038	1095.66666666667	1133.33333333333	965.666666666667	-0.0779294289972361	-0.12664899633964	0.104105254723071	0.554383973930286	0.560829861391769	0.525911020753841
96.96025_0.64min	96.96025_0.64min	neg	67956.5	66560	67004	63086	0.0299556716466189	0.0203640247062592	0.107290032670168	0.538500310051382	0.539400653873882	0.530790073416066
740.72076_0.67min	740.72076_0.67min	neg	1956	1848.66666666667	1951.66666666667	1839.33333333333	0.0813784536968283	0.00319806346859312	0.0886766555560211	0.528930722372829	0.540910805254718	0.527823402580061
538.80243_0.67min	538.80243_0.67min	neg	1915	1991.66666666667	2009.66666666667	1996	-0.0566028352207581	-0.0695763668113279	-0.0597367717077924	0.550064681672901	0.551735804130846	0.550446001008971
262.86968_0.65min	262.86968_0.65min	neg	1389	1384.33333333333	1463	1363.33333333333	0.00485172942781425	-0.0748306706731727	0.0268887168889413	0.540615308959484	0.552791992170926	0.537338922064559
426.8563_0.66min	426.8563_0.66min	neg	871.5	909	812.333333333333	827.666666666667	-0.060711413989044	0.101308389367922	0.074363240765686	0.553677678517393	0.526410494188222	0.531070779240981
650.73205_0.67min	650.73205_0.67min	neg	868.5	682	937	951	0.348300449016497	-0.109401895208789	-0.130775546001356	0.333726869717562	0.559236766225044	0.562820888878345
164.95699_0.67min	164.95699_0.67min	neg	5161	5457.66666666667	5686.66666666667	5685.66666666667	-0.0806184602082846	-0.139906774925141	-0.139653099390527	0.551922462706093	0.559556050108217	0.559275677496627
306.89751_0.67min	306.89751_0.67min	neg	2628	2464	2636.66666666667	2363	0.092926495352772	-0.00474811454696202	0.153284106440513	0.528183191023394	0.541743850995802	0.51984319637266
658.75904_0.67min	658.75904_0.67min	neg	1315.5	1393	1270.66666666667	1390	-0.0825230398223602	0.0499869650453261	-0.0794148984961763	0.550070852052456	0.533343314445192	0.553439179238659
216.92821_0.68min	216.92821_0.68min	neg	8215	16408	5546.66666666667	11294.6666666667	-0.997979233801315	0.566555076185317	-0.459261333879108	0.61260318033971	0.643735683870415	0.986502581161502
336.88652_0.68min	336.88652_0.68min	neg	10522.5	6916.33333333333	6715.66666666667	10308.3333333333	0.605326724913115	0.647797270862122	0.0296635669535785	0.311366895545119	0.308520483205841	0.537784399688714
478.82598_0.68min	478.82598_0.68min	neg	5091	4799	5011.33333333333	5057.66666666667	0.085198013405477	0.0227500583791569	0.00947524121103833	0.530233270424367	0.538243455540343	0.53995852603752
358.86548_0.67min	358.86548_0.67min	neg	4472	4585	4375.33333333333	4326.33333333333	-0.035993596576195	0.0315201298939107	0.0477645028878259	0.546299287802755	0.537295450999396	0.535084085460348
696.76265_0.68min	696.76265_0.68min	neg	3977	3561.66666666667	2663	2425.33333333333	0.159085769080848	0.578449193762482	0.713265512476556	0.519946750089595	0.31309100246174	0.303302130589845
198.91791_0.69min	198.91791_0.69min	neg	4368.5	3117.33333333333	5912	0	0.486693049454514	-0.436422074903137	12.0932524868615	0.647831007836986	0.984364117986822	0.18396754340943
587.79398_0.69min	587.79398_0.69min	neg	2062.5	2001	1985.66666666667	1840.66666666667	0.043651464171041	0.0547436083786669	0.164081474562034	0.534879596194233	0.533438251608251	0.517793313046276
598.78374_0.68min	598.78374_0.68min	neg	6187	6828.33333333333	6455.66666666667	6295	-0.142271555427277	-0.0613163513204243	-0.0249623440584507	0.55964871367787	0.549332263622154	0.544658190287558
718.74181_0.68min	718.74181_0.68min	neg	3618.5	3315.33333333333	3205.33333333333	3264	0.126201393102804	0.174865999095278	0.148707424503115	0.524632815317478	0.518064119794832	0.521753439239853
576.80375_0.68min	576.80375_0.68min	neg	9613	8916	8859.33333333333	8917	0.108578386278984	0.117775828250713	0.108416603823991	0.528185396285678	0.527186843119235	0.528428524703841
456.84476_0.68min	456.84476_0.68min	neg	9268.5	8814	7579.66666666667	5835.66666666667	0.0725309519401968	0.290166792561446	0.667346843547977	0.532693347974523	0.502512879870169	0.307310797928982
194.94632_0.68min	194.94632_0.68min	neg	16578.5	15085.6666666667	15533	14733	0.136126415205899	0.09397112801773	0.170251351352291	0.525867585729406	0.530748072333015	0.522161868699266
647.77085_0.69min	647.77085_0.69min	neg	1564.5	1341.33333333333	1472.66666666667	1433	0.221880536914072	0.0872132749057598	0.126578484436765	0.508021360658587	0.528505154891344	0.521229746350859
838.69998_0.68min	838.69998_0.68min	neg	1501.5	1394.66666666667	1508	1367.66666666667	0.106410573579402	-0.00622781492813549	0.134593864211102	0.525111638829252	0.542180213062349	0.520374296547767
176.93601_0.68min	176.93601_0.68min	neg	7515	6936	6647	6534	0.115653182175963	0.177044684649711	0.20177783073726	0.527184366126576	0.519735269408777	0.516827334607932
78.95924_0.69min	78.95924_0.69min	neg	0	21302	7430	0	-14.3787689921769	-12.8593406539675	0	0.0255447484171072	0.185641160834486	0.195501109477885
266.90518_0.68min	266.90518_0.68min	neg	2118.5	2079.66666666667	1992.66666666667	2040.66666666667	0.0266781098570416	0.0882997495089016	0.0539766229989563	0.537760927905513	0.528536216282639	0.533766275535588
314.90528_0.69min	314.90528_0.69min	neg	5002.5	4651.66666666667	4846	4455.66666666667	0.104879797048004	0.0458455456162482	0.166972568523089	0.52807570219774	0.535769250683784	0.520116933880157
636.78211_0.71min	636.78211_0.71min	neg	2011.5	1793	1805	1756.33333333333	0.16580889297008	0.156190890408483	0.195600913602446	0.517460675673793	0.518832412110757	0.51334519335226
554.82182_0.68min	554.82182_0.68min	neg	4605	4382	4582.66666666667	4284.33333333333	0.0715957322681909	0.0070122788667608	0.104106982838908	0.532002240596689	0.540541462116604	0.527712270306467
726.72562_0.68min	726.72562_0.68min	neg	1309.5	1159.66666666667	1267.66666666667	1186	0.175163651398472	0.0468042927755517	0.142797418686511	0.515410813344267	0.535034490940535	0.520424470560741
636.73866_0.68min	636.73866_0.68min	neg	2284	2626.33333333333	2596.66666666667	2701	-0.201405083471246	-0.185022150336879	-0.241833509380253	0.570531344708549	0.568140159328717	0.575517591756013
606.76994_0.68min	606.76994_0.68min	neg	1648.5	1713.33333333333	1671.33333333333	1589	-0.0556188750663703	-0.0198336594782097	0.0530020123932131	0.54980287985197	0.544233980595338	0.532690307983133
516.78006_0.68min	516.78006_0.68min	neg	1581.5	1614.66666666667	1711.33333333333	1639.33333333333	-0.0299240821295403	-0.113758073310099	-0.0517835160932795	0.545231071328398	0.557973341319414	0.548793282706855
96.96979_0.68min	96.96979_0.68min	neg	0	0	0	4264	0	0	-12.0583300262057	0.195501109477885	0.195501109477885	0.186766698807551
666.74873_0.68min	666.74873_0.68min	neg	1483	1497.33333333333	1463	1487.33333333333	-0.0138675230598502	0.0195755383367607	-0.00420658266662574	0.543735358312559	0.537816573538315	0.54227865811432
707.75112_0.68min	707.75112_0.68min	neg	1107.5	1101.33333333333	1076.66666666667	1044	0.00804822539734856	0.0406977634623776	0.0851058278990619	0.5416963171208	0.536550318162878	0.530908671965588
592.77869_0.68min	592.77869_0.68min	neg	1860.5	1153	0	2442.33333333333	0.68982239220603	10.8622499008515	-0.392385081448505	0.640347190863551	0.186130554435082	0.988023791988642
374.84142_0.69min	374.84142_0.69min	neg	1393.5	1446.33333333333	1470.33333333333	1477.66666666667	-0.053649290865676	-0.0773761945301456	-0.0845489304122417	0.549698298141753	0.553993127859022	0.554303919433304
614.75843_0.69min	614.75843_0.69min	neg	3685	3659	3724.66666666667	3725.66666666667	0.0102124224593083	-0.0154425319584886	-0.015829711378683	0.539809841355829	0.543414404367374	0.543447138431611
750.69106_0.69min	750.69106_0.69min	neg	942	1003.33333333333	877.666666666667	949.666666666667	-0.0909084961982104	0.101941806388201	-0.0116818050476353	0.556824381658951	0.525096108992254	0.543742745239958
552.76025_0.71min	552.76025_0.71min	neg	1496	1510.66666666667	1530.66666666667	1485.33333333333	-0.014065828636312	-0.033028139396824	0.0103165224656683	0.543277568449298	0.545966139233679	0.539906630460296
438.80991_0.71min	438.80991_0.71min	neg	844	870.666666666667	882.666666666667	985.666666666667	-0.0448251992436008	-0.0645509229765559	-0.223611428625609	0.548327660917642	0.552109737112936	0.578081159769269
296.869_0.71min	296.869_0.71min	neg	1781	1564.66666666667	1588	1709.33333333333	0.18672024398529	0.165378212173403	0.0592198120516623	0.513259371963414	0.516564706570233	0.532455781183464
394.84579_0.71min	394.84579_0.71min	neg	2296	2324.66666666667	2415	2388	-0.0178934762051678	-0.0728695979471551	-0.0566559970784084	0.543799440870724	0.552017670850411	0.549414913098155
92.92814_0.71min	92.92814_0.71min	neg	4225	4117.66666666667	4122	3928	0.037115397028459	0.0355983060468759	0.105130599476254	0.536521490074431	0.536429482817439	0.527327125176079
416.82775_0.71min	416.82775_0.71min	neg	1559.5	1656.33333333333	1513.33333333333	1638	-0.0868554384121184	0.043325552583624	-0.0708074971802486	0.554475157422872	0.534652667887518	0.552035040564956
256.87642_0.71min	256.87642_0.71min	neg	1316.5	1264.66666666667	1242.66666666667	1231.66666666667	0.0579054636266439	0.0832031024289531	0.0960202378415371	0.533567571087663	0.529236020167079	0.528001699934806
274.88715_0.72min	274.88715_0.72min	neg	1327.5	1351	1398.66666666667	1307.66666666667	-0.0252969237916777	-0.0752850596233543	0.0217005557454916	0.545369692149332	0.552655004800656	0.53787955846988
154.92834_0.71min	154.92834_0.71min	neg	7372.5	7601.33333333333	7539	7495.66666666667	-0.0440926932464114	-0.0322149334762751	-0.0238996652642714	0.546853637775349	0.54555393089169	0.544510731016741
410.81946_0.72min	410.81946_0.72min	neg	1005	968.666666666667	971	973.333333333333	0.053069509426377	0.0496020861997462	0.0461429767206305	0.532793708619031	0.532454517678287	0.533913989525204
102.95699_0.71min	102.95699_0.71min	neg	1879	1741	1651	1769	0.109988037966135	0.186518975145554	0.0869833015946399	0.525459137352344	0.513489427556151	0.528801997841775
216.9282_0.73min	216.9282_0.73min	neg	21515.5	21900.6666666667	21185.6666666667	21238	-0.0255972400435961	0.0222867957830717	0.0187275787006172	0.544301071154968	0.538991262885588	0.539398652515475
336.88694_0.73min	336.88694_0.73min	neg	12556.5	12838.6666666667	12829.6666666667	12955.3333333333	-0.0320584738220264	-0.031046858138552	-0.0451082155685641	0.545200805246958	0.545135489940413	0.546693027662149
456.8455_0.72min	456.8455_0.72min	neg	9915.5	9715.66666666667	9626.66666666667	9676.66666666667	0.0293695378155741	0.0426448223562352	0.0351717668963732	0.537761807075617	0.536329490806281	0.537218708499171
870.73394_0.73min	870.73394_0.73min	neg	2667.5	2641	2731.66666666667	2882	0.0143985447414884	-0.0342804779253064	-0.111541825506591	0.539302142202093	0.546068148826226	0.557026304668223
704.74907_0.72min	704.74907_0.72min	neg	1786	1613	1712.66666666667	1859	0.14689905576371	0.0604531230123198	-0.0577629869539033	0.519341460016025	0.532163055838621	0.548822873469713
668.77331_0.73min	668.77331_0.73min	neg	3132	3433.66666666667	3341.33333333333	3271.66666666667	-0.132625323022407	-0.0933108518906115	-0.0629218962738382	0.559754518577753	0.554176635217106	0.54973648493588
723.76871_0.73min	723.76871_0.73min	neg	1554	1646	1547.33333333333	1744	-0.08292597470839	0.00619848446910585	-0.16631245607905	0.554239567577387	0.540769407161843	0.566546442961584
696.7632_0.72min	696.7632_0.72min	neg	5286	5285	5196.33333333333	5199	0.000272901739372149	0.0246777368442083	0.0239377034651251	0.540983772808359	0.538197166344593	0.538369114648596
554.82245_0.73min	554.82245_0.73min	neg	10659	10817.3333333333	12146	11586.6666666667	-0.0212708173575969	-0.188392610751076	-0.120382651342219	0.54386027536482	0.563899203852297	0.555755946343625
132.94637_0.72min	132.94637_0.72min	neg	3760.5	3446.33333333333	3258.66666666667	3210.66666666667	0.125827286265181	0.206583648281502	0.227985924565486	0.524188682477254	0.51349108622819	0.510663081178445
886.70833_0.73min	886.70833_0.73min	neg	1448.5	1252	1383	1343.66666666667	0.210168918739536	0.0667113904246721	0.108306750169592	0.508950520010127	0.530496671767908	0.524462614614835
772.75788_0.73min	772.75788_0.73min	neg	4112.5	4208.66666666667	4352.33333333333	4344.66666666667	-0.0333395576252753	-0.0817540475423265	-0.0792110736731703	0.545777346960647	0.552386284040064	0.551921191111206
198.91782_0.73min	198.91782_0.73min	neg	4241.5	5669.66666666667	2945	8687.33333333333	-0.418603694474582	0.526157229394177	-1.03416479433219	0.985141046287881	0.646185923732002	0.612770309590006
625.79265_0.73min	625.79265_0.73min	neg	2245	2221	2258.66666666667	2264.33333333333	0.0154991110115091	-0.00875204232897075	-0.0123654240624632	0.536858419406257	0.542534287876851	0.543124978552238
761.76619_0.73min	761.76619_0.73min	neg	1891	2309	2107	2083	-0.287980762964025	-0.155962778297819	-0.139443188939113	0.584185761701141	0.563746579813086	0.56191132394071
712.77786_0.73min	712.77786_0.73min	neg	2332	2245	2400	2450.33333333333	0.054828379583598	-0.0414490962462171	-0.071380368497941	0.533890215625426	0.547749405679706	0.552346649167793
881.72586_0.73min	881.72586_0.73min	neg	806.5	902	979	969.333333333333	-0.161263727899571	-0.279319489421283	-0.265018173820322	0.568271719452269	0.588389023557934	0.583368568800502
516.82509_0.72min	516.82509_0.72min	neg	1613	1484	1429.33333333333	1660	0.120177647589652	0.174289178250551	-0.0414114946845959	0.524812843719473	0.516857161581413	0.549320049075894
892.71611_0.73min	892.71611_0.73min	neg	1628	1659	1773	1686	-0.0271966377087693	-0.123019405775546	-0.050473369762048	0.545147071026011	0.559318053749516	0.548370864694175
745.75078_0.72min	745.75078_0.72min	neg	1045	760	1064.33333333333	925	0.458914492743396	-0.0264220559598791	0.175798752986705	0.323584662649018	0.543795113349489	0.513032398570464
709.77411_0.73min	709.77411_0.73min	neg	2450.5	2141.33333333333	2314.33333333333	2422	0.194481789970223	0.0824448516247495	0.0168703568343388	0.513693065648757	0.530766305708681	0.539795648156046
821.74542_0.73min	821.74542_0.73min	neg	1355.5	1281.33333333333	1322.66666666667	1345.33333333333	0.0811177187064074	0.0353491874785541	0.0108534022999357	0.528912409879473	0.536546142898482	0.539986892114806
783.74849_0.73min	783.74849_0.73min	neg	953.5	1137	1124	1084	-0.253683454902644	-0.237107898700462	-0.184877939927904	0.582900412512756	0.57950481054443	0.571196130669963
660.78553_0.73min	660.78553_0.73min	neg	2468.5	2600.66666666667	2524	2547.33333333333	-0.0752171627656708	-0.0320644191480753	-0.0453350321485667	0.551608831963733	0.545340450052024	0.547723396688245
802.72573_0.73min	802.72573_0.73min	neg	1216.5	1206	1092.33333333333	1205	0.012496096214683	0.155188458185415	0.0136918650696199	0.538366800876771	0.516947474460679	0.539111785351741
467.83603_0.71min	467.83603_0.71min	neg	807.5	846.666666666667	903.333333333333	924.666666666667	-0.0682492824952885	-0.161606868087048	-0.195244997624028	0.551751288649325	0.566988560764696	0.573361764815438
600.80692_0.73min	600.80692_0.73min	neg	2047	2110.66666666667	1887	1841.33333333333	-0.0441664033070156	0.117356950638159	0.152681603506995	0.548407745743568	0.524751536032948	0.519705310623279
614.80128_0.73min	614.80128_0.73min	neg	2380.5	2562.33333333333	2696.33333333333	2807	-0.106150548764011	-0.179663270473105	-0.237672386940538	0.556500954170385	0.566941279974997	0.575281278371434
990.69341_0.73min	990.69341_0.73min	neg	854.5	856.666666666667	874	1036	-0.00364919652323037	-0.0325151622302777	-0.277576134323812	0.54212846071774	0.547313314778432	0.587774592903089
649.79453_0.74min	649.79453_0.74min	neg	2856.5	2880.33333333333	2972.66666666667	2932	-0.0119830730365107	-0.0574894390315735	-0.0376235726551151	0.543279203744192	0.549634277387011	0.546917687760076
682.76788_0.73min	682.76788_0.73min	neg	1941	2042.66666666667	2043.66666666667	2316.33333333333	-0.073616703168419	-0.0743224651266711	-0.254922380674052	0.551992453051557	0.551551411445872	0.57806435493124
908.69116_0.73min	908.69116_0.73min	neg	1202	910	1236.66666666667	1439.33333333333	0.401113683374026	-0.0409861719575077	-0.259766087692501	0.422570080130953	0.547650479260516	0.582276966470827
690.75515_0.73min	690.75515_0.73min	neg	3614	3403.33333333333	3388.66666666667	3304.33333333333	0.0866233425841413	0.0928522387090215	0.129199876472914	0.528997383425713	0.528846886183177	0.523944579704056
576.80426_0.72min	576.80426_0.72min	neg	9892	9273.66666666667	9447	9600	0.0931126450592068	0.0663991122474805	0.0432233982419087	0.530139283356826	0.533379749941392	0.536240608774363
472.81916_0.72min	472.81916_0.72min	neg	3175	3002.66666666667	3068.66666666667	3120.66666666667	0.0804861945121539	0.049128909802763	0.0248944187337063	0.530321554210167	0.534640898859595	0.537752796048051
734.75958_0.73min	734.75958_0.73min	neg	1352	1364.66666666667	1517.33333333333	1500	-0.0134435527826078	-0.16632671399172	-0.149762137644151	0.54299194959403	0.56732019620175	0.564418779414816
611.79737_0.73min	611.79737_0.73min	neg	2014	2043.66666666667	2354	2257	-0.0210858271305336	-0.224947221084816	-0.164265647357671	0.543586565905886	0.573743982880934	0.565416945338997
780.74426_0.73min	780.74426_0.73min	neg	1369.5	1537.66666666667	1472	1537	-0.166978395098551	-0.104055102210074	-0.166353175136051	0.570787028562203	0.561012795840035	0.569675665423409
630.77545_0.73min	630.77545_0.73min	neg	860	929	863.333333333333	916.333333333333	-0.11121747859855	-0.00557456273529459	-0.0914328265840978	0.558756922955487	0.540348841599935	0.554835052292463
671.77686_0.73min	671.77686_0.73min	neg	2081.5	2158.66666666667	2438.33333333333	2214.66666666667	-0.0524921614936917	-0.228170419365021	-0.0894243575836255	0.548893271292178	0.576103791837713	0.55531290475148
562.80919_0.73min	562.80919_0.73min	neg	1147.5	1259	1165.66666666667	1186.33333333333	-0.133672877009355	-0.0226415646206113	-0.0479741590025388	0.561818756544537	0.544601518474807	0.548689606092507
592.77818_0.72min	592.77818_0.72min	neg	4087	4290	4373	4019	-0.0699187048107644	-0.0975580241104719	0.0241996948713304	0.551331296191482	0.554930372254257	0.538789842161053
794.73947_0.73min	794.73947_0.73min	neg	2663	2621.33333333333	2783.66666666667	2771	0.0227429995263229	-0.0639105603703743	-0.0573331750659516	0.538854418154045	0.550858789541613	0.55016225225724
788.73232_0.73min	788.73232_0.73min	neg	2155.5	1876.66666666667	2092.33333333333	2164	0.199750745216108	0.0428896576766672	-0.00567530887958678	0.512255272295231	0.534984154027917	0.542026617293456
900.70332_0.73min	900.70332_0.73min	neg	1036	1009	1052.66666666667	1204.66666666667	0.0380606011740686	-0.0230026403701167	-0.217415203121392	0.535608513859643	0.546469636171878	0.577193114289277
672.71854_0.71min	672.71854_0.71min	neg	1328.5	1263.66666666667	1352	1311	0.072126599167348	-0.0252780621188694	0.0191160572395841	0.530258479308846	0.545578933023682	0.53831839644533
816.7217_0.72min	816.7217_0.72min	neg	2406	2265.66666666667	2016	2149.66666666667	0.0866638961705891	0.255025057861536	0.16245220404001	0.528562299098998	0.504454097502573	0.51803201379007
824.70775_0.72min	824.70775_0.72min	neg	1092	958	918	813	0.188690680653774	0.25015663438287	0.425192701405658	0.511598778543756	0.501560440771668	0.473820115365142
685.7714_0.72min	685.7714_0.72min	neg	1479.5	1572.66666666667	1389	1464	-0.0880454917052832	0.0909996075666839	0.0151838258679435	0.555642560062382	0.528402544330925	0.53857233726482
584.79103_0.72min	584.79103_0.72min	neg	2335	2049.33333333333	2126.66666666667	2313	0.188181798997563	0.134768127145388	0.0136514097725273	0.514900464127622	0.522243288115316	0.539239720079532
194.94639_0.74min	194.94639_0.74min	neg	50470.5	51531.6666666667	50039.3333333333	50364.6666666667	-0.0300182859251914	0.0123775640486417	0.00302835326043844	0.544616858201238	0.54027453335304	0.541233311868743
314.9052_0.74min	314.9052_0.74min	neg	37006	36990	37713.3333333333	37250.6666666667	0.000623884997269019	-0.027314736765975	-0.00950678701344465	0.54151970014279	0.544398466733534	0.542573587761918
78.95924_0.75min	78.95924_0.75min	neg	39213	39107.3333333333	39704	37925	0.00389275605027883	-0.0179518849718066	0.048181589872492	0.541056086284196	0.543342540595377	0.536439990689379
412.88198_0.75min	412.88198_0.75min	neg	26762	26608.3333333333	27544.6666666667	27826	0.00830747830132579	-0.0415855357420384	-0.0562455375711101	0.54060062596843	0.545948851433279	0.547546631771411
532.84056_0.74min	532.84056_0.74min	neg	18064.5	18345	18424.3333333333	18730.6666666667	-0.0222283599687726	-0.0284535345156543	-0.0522420854777631	0.54403117697016	0.544679017396815	0.547391575282511
390.90032_0.75min	390.90032_0.75min	neg	4509	4494.33333333333	4627.66666666667	4878.33333333333	0.00469933653582077	-0.0374692372367501	-0.113556611357422	0.540993437556804	0.546657316026109	0.556268053753672
690.79602_0.74min	690.79602_0.74min	neg	5298.5	5408	5460.33333333333	5763.66666666667	-0.0295056475416892	-0.0433969646670352	-0.121380938629787	0.545785618290832	0.547500680978626	0.557484816405878
845.74822_0.74min	845.74822_0.74min	neg	1333	1520.66666666667	1340	1608	-0.189893692965843	-0.007550570719889	-0.270405659538861	0.571091421738988	0.542254354229804	0.581713988228697
526.83221_0.75min	526.83221_0.75min	neg	1300.5	1345.33333333333	1271.66666666667	1133.66666666667	-0.0488603335778181	0.0323207097213307	0.197906775439306	0.548122975641748	0.535903113222815	0.51061177838779
496.86255_0.76min	496.86255_0.76min	neg	1021	863	953.333333333333	942	0.242291978774153	0.0988300266594245	0.116065520262525	0.501924051831377	0.524465360071046	0.521394882020527
750.77589_0.74min	750.77589_0.74min	neg	7352.5	7445	7344.66666666667	7585.33333333333	-0.0180345321208627	0.00153765345746707	-0.0449716790455005	0.544129770374897	0.542175994158714	0.54782387117107
687.79256_0.74min	687.79256_0.74min	neg	3851.5	3685.66666666667	3369.66666666667	3790.33333333333	0.0634779770012346	0.192760993946201	0.0230896531710718	0.533381842213969	0.516056184251672	0.538748652341265
663.78991_0.73min	663.78991_0.73min	neg	2543	2572	2737	2340	-0.0163527864494447	-0.106023775973544	0.119973736172343	0.543735322300998	0.556449119357565	0.523505442358833
766.74944_0.74min	766.74944_0.74min	neg	2215.5	2068	2072.66666666667	2038.33333333333	0.0993497173052552	0.0960993569711815	0.120185756328218	0.527372491136677	0.527895043119824	0.524687857758931
698.78286_0.74min	698.78286_0.74min	neg	3413	3323.66666666667	3186.33333333333	3141.33333333333	0.0382533560837801	0.0991131534011997	0.119626830999097	0.537463686373936	0.530212403937829	0.527525397695624
398.88619_0.76min	398.88619_0.76min	neg	1882	2108.33333333333	2044	1977	-0.163754099137408	-0.119067843214883	-0.0710094261448826	0.565513699534857	0.558553637793242	0.551914976151862
589.81486_0.74min	589.81486_0.74min	neg	1204.5	1258.33333333333	1262	1282.66666666667	-0.0630285500646873	-0.0672229881850261	-0.0906389714733033	0.551390647890993	0.55149393199784	0.555739173985468
962.70357_0.74min	962.70357_0.74min	neg	868.5	897.333333333333	931.666666666667	906	-0.0470648396121246	-0.10117552913701	-0.0609165232219353	0.550143545977154	0.558080327798506	0.552962539447624
570.83761_0.75min	570.83761_0.75min	neg	1861.5	1769.66666666667	1814.66666666667	1752.33333333333	0.0729477796111178	0.0367410591175987	0.0871401267783778	0.53437672082689	0.539785772229931	0.532658383223692
646.79134_0.74min	646.79134_0.74min	neg	2655.5	2607.33333333333	2703.66666666667	2644	0.0263984614868834	-0.0259240890120461	0.00625899047168229	0.53769532047861	0.545127095322387	0.540573219780354
736.78071_0.75min	736.78071_0.75min	neg	2554.5	2458.33333333333	2652	2562	0.0553383030265469	-0.0540190842284862	-0.0042278872913679	0.536476688741307	0.552038621016372	0.545127137484795
747.77134_0.74min	747.77134_0.74min	neg	2560.5	2673.66666666667	2708	2667	-0.0623702134364607	-0.0807715017474508	-0.0587697747300212	0.551145036616612	0.55374716420926	0.549104704439717
785.76893_0.75min	785.76893_0.75min	neg	1392.5	1321	1482.66666666667	1449.66666666667	0.0759908255961175	-0.0904539976273041	-0.0580030534253742	0.532465618330153	0.558516942066291	0.55319274047041
112.93713_0.75min	112.93713_0.75min	neg	2083.5	1599	1887.66666666667	1972	0.381629467033664	0.142333271151446	0.0793104160848302	0.479670594031576	0.52084182745716	0.529416719738284
676.80163_0.75min	676.80163_0.75min	neg	1804	1638.33333333333	1639	1736	0.138889602899607	0.138303022269087	0.0554010830641406	0.520568409937841	0.520924664160001	0.532408238405507
954.71588_0.74min	954.71588_0.74min	neg	1214	1199.66666666667	1214	1191	0.0171206333080234	0	0.0275720780309816	0.538453741452981	0.543535865902289	0.538135038963629
570.79632_0.73min	570.79632_0.73min	neg	3390	3308.33333333333	3375.33333333333	3365.33333333333	0.0351701696162305	0.00625344115725828	0.010532745385033	0.536697866444822	0.540590185814887	0.540023122533503
548.81434_0.74min	548.81434_0.74min	neg	3736	3455.66666666667	3691.33333333333	3418.66666666667	0.112499075401313	0.0173477624578189	0.128024859012185	0.526472863377152	0.539323398505333	0.524326324158664
878.72047_0.73min	878.72047_0.73min	neg	1390.5	1294.66666666667	1274.66666666667	1164	0.102946301713566	0.125389508384268	0.256310953789965	0.5252674320495	0.521477336684006	0.502110331307285
518.84453_0.76min	518.84453_0.76min	neg	1442	1565.33333333333	1457.33333333333	1532.66666666667	-0.118319967188761	-0.0152492163946992	-0.0879136558908906	0.559383990655925	0.544143973961937	0.55509800436384
196.95073_0.74min	196.95073_0.74min	neg	1042.5	937	905	1024.66666666667	0.153770772644459	0.2038476451136	0.0248686575474462	0.519664572103187	0.51207300321614	0.541244393859775
176.93599_0.75min	176.93599_0.75min	neg	31650	32256.6666666667	31614.6666666667	31508.3333333333	-0.0273910043240587	0.00161144036073285	0.00647185122104357	0.544409774010144	0.541332178810397	0.540823509223354
744.76781_0.75min	744.76781_0.75min	neg	1470	1413.33333333333	1388.66666666667	1415.33333333333	0.0566750686852501	0.0820583751675971	0.0546364036627002	0.533345801535619	0.529556574197639	0.533721511101503
638.804_0.74min	638.804_0.74min	neg	3636.5	3472	3434.66666666667	3504.66666666667	0.0667648373009169	0.0823571771076808	0.0532584228330951	0.533491847238362	0.531243962245632	0.535464669167
834.75774_0.75min	834.75774_0.75min	neg	845	997.333333333333	1115	1032.66666666667	-0.238863933835042	-0.399607458709238	-0.289041456771517	0.582309328963824	0.609451404552565	0.590341384984667
864.72616_0.74min	864.72616_0.74min	neg	1319	1402	1412.66666666667	1382.66666666667	-0.0879770793740833	-0.0989040526294628	-0.0679585016366359	0.555272330080114	0.555093579636682	0.552053169514254
627.8134_0.75min	627.8134_0.75min	neg	1443	1457	1708.66666666667	1686.33333333333	-0.0139199774397661	-0.243644328368991	-0.224674264502357	0.543613610079026	0.579006224324505	0.575529422780002
725.79037_0.75min	725.79037_0.75min	neg	766	830.333333333333	934.333333333333	957	-0.11620048160558	-0.28625402539581	-0.320799078233247	0.563282412250397	0.590417545555466	0.596949543389458
856.73887_0.74min	856.73887_0.74min	neg	1692	1627.33333333333	1753	1649	0.0561859117610503	-0.0510667745490913	0.0371159487624637	0.533463239379494	0.548771523522762	0.536453129925375
758.76229_0.74min	758.76229_0.74min	neg	2161	2356.66666666667	2278.66666666667	2346.66666666667	-0.124993237509438	-0.0764563655701828	-0.118861058933532	0.559633419820564	0.552634826560375	0.558493632406638
551.81885_0.73min	551.81885_0.73min	neg	879.5	944	802	753.333333333333	-0.101991325277227	0.132923016313894	0.223120825285472	0.559797920647726	0.521827687098972	0.506395335705833
96.96051_0.82min	96.96051_0.82min	neg	3384.5	2701	2993.33333333333	2647.33333333333	0.325341244587308	0.177134086104798	0.354284200398267	0.49611926338633	0.514258896080561	0.492291724153535
96.96049_0.91min	96.96049_0.91min	neg	0	1555.66666666667	1490.33333333333	1332.66666666667	-10.6042443338759	-10.542387040338	-10.3811824126244	0.0244374924803138	0.0244699009877089	0.0251188771818739
477.98531_0.92min	477.98531_0.92min	neg	0	11.3333333333333	20	0	-3.62449086490779	-4.39231742277876	0	0.168874914513968	0.172408656379583	0.195501109477885
380.00934_0.92min	380.00934_0.92min	neg	0	0	0	0	0	0	0	0.195501109477885	0.195501109477885	0.195501109477885
739.04345_0.94min	739.04345_0.94min	neg	0	0	0	0	0	0	0	0.195501109477885	0.195501109477885	0.195501109477885
437.98388_0.98min	437.98388_0.98min	neg	0	0	141	263	0	-7.14974711950468	-8.04439411935845	0.195501109477885	0.026369281637502	0.0243002965544884
717.06158_0.98min	717.06158_0.98min	neg	0	0	297	658	0	-8.21916852046216	-9.36413465500805	0.195501109477885	0.0823073625941349	0.0249108775461808
426.01412_0.99min	426.01412_0.99min	neg	0	0	1363.66666666667	2409	0	-10.4143328863023	-11.2348174311173	0.195501109477885	0.0247612003953931	0.0253707285357668
739.0435_1.01min	739.0435_1.01min	neg	0	0	554.666666666667	1212.33333333333	0	-9.11807588826526	-10.2447602343649	0.195501109477885	0.0282146283095108	0.0251536193376191
358.02746_0.99min	358.02746_0.99min	neg	0	249.333333333333	49816.3333333333	90967	-7.96770659679312	-15.6043601773277	-16.4730715143075	0.0813640586539394	0.026356612451972	0.0264563214077608
477.98537_1.01min	477.98537_1.01min	neg	0	14.3333333333333	1196.66666666667	1715	-3.93859945533586	-10.226010719281	-10.7448338374995	0.170360875129382	0.0253815530439395	0.0252165570617991
306.06554_4.25min	306.06554_4.25min	neg	0	0	0	0	0	0	0	0.195501109477885	0.195501109477885	0.195501109477885
238.89159_8.12min	238.89159_8.12min	neg	6543	4206.33333333333	2151.66666666667	0	0.63726662560998	1.60404780804892	12.6759570329417	0.309091043353743	0.115782938953386	1.84182350423662e-07
238.89169_8.38min	238.89169_8.38min	neg	3291	4441.33333333333	2366.33333333333	2040.66666666667	-0.432353314735498	0.47570147612181	0.689216992365487	0.98395198016944	0.648675829171852	0.637849379217238
238.89177_8.66min	238.89177_8.66min	neg	0	0	0	2249.66666666667	0	0	-11.136136687986	0.195501109477885	0.195501109477885	0.186148924508199
238.89165_8.91min	238.89165_8.91min	neg	3632	7137	2401	2201	-0.974358535633538	0.596925214709851	0.722346896851116	0.612228373667228	0.643506720005788	0.636418795696327
238.89166_9.11min	238.89166_9.11min	neg	0	0	2505.66666666667	5079.66666666667	0	-11.2915544458438	-12.3108020992952	0.195501109477885	0.184475680581058	0.0855337675782648
238.89192_9.32min	238.89192_9.32min	neg	0	5219.66666666667	2579	2491.66666666667	-12.3500183319327	-11.3331553503106	-11.283474255137	0.0844733639413956	0.184510151820719	0.186253425914002
238.89176_9.49min	238.89176_9.49min	neg	4084	2635.66666666667	5231.66666666667	5098.33333333333	0.631620884394048	-0.357210280397488	-0.31997256879907	0.642050494512035	0.988542008265171	0.993054117777178
238.89166_9.74min	238.89166_9.74min	neg	4310	0	2832.33333333333	2665.66666666667	12.0738068471785	0.605522221987222	0.692985063237562	0.185371350325409	0.642952231344249	0.637543076270042
238.89158_10.01min	238.89158_10.01min	neg	4048.5	5572	5496	5493.33333333333	-0.460710366913011	-0.440900692872667	-0.440200652807551	0.98276896613527	0.983968029124245	0.986491560731072
238.89169_10.34min	238.89169_10.34min	neg	0	5937.33333333333	0	0	-12.5358423622995	0	0	0.0845596010698384	0.195501109477885	0.195501109477885
238.89162_10.52min	238.89162_10.52min	neg	4534	0	2892	8604.66666666667	12.1468868354159	0.648536227486285	-0.924184409023426	0.185326034122067	0.64116016197947	0.619492098008844
238.89151_10.77min	238.89151_10.77min	neg	4534	8820.33333333333	3078.33333333333	0	-0.959894183034234	0.558484505288004	12.1468868354159	0.613558202581948	0.644787590288138	0.183940783148171
238.89164_10.97min	238.89164_10.97min	neg	0	6102	2868.66666666667	0	-12.5753028750734	-11.4866674514321	0	0.0845781175360049	0.184635511290696	0.195501109477885
238.89168_11.21min	238.89168_11.21min	neg	0	3236.33333333333	6572.33333333333	6196	-11.6605902055345	-12.6824094305441	-12.5973542529716	0.184681766311652	0.0846822676799061	0.085643326789874
260.87365_11.24min	260.87365_11.24min	neg	1428.5	1332	1298.33333333333	1359.66666666667	0.100833839542125	0.137739030094364	0.071196938319535	0.526315884248337	0.520168878903754	0.531123225474176
238.89171_11.44min	238.89171_11.44min	neg	4802.5	0	6096	9356.33333333333	12.2298702722872	-0.344013558369226	-0.962011459393768	0.185275228450219	0.989482798215573	0.617347333107934
260.87353_11.53min	260.87353_11.53min	neg	1430	1370	901	1432.33333333333	0.0617951009474418	0.665824333471287	-0.00235048702899859	0.532210913251033	0.305876702022092	0.542094757996136
238.8916_11.77min	238.8916_11.77min	neg	9725.5	9662.66666666667	9152	9411.66666666667	0.00935006462356641	0.0876760759583534	0.0473172513087566	0.540269991721133	0.530682536071843	0.53577734164847
260.87382_11.81min	260.87382_11.81min	neg	1412	1318.33333333333	1343	1322	0.0989523540075836	0.0722283275551792	0.0949484040552627	0.526369147587205	0.53008834729881	0.527305476990938
