# Supplementary material for: Glucosinolate structural diversity shapes recruitment of a metabolic network of leaf-associated bacteria
Source: Nat Commun. 2024 Oct 1;15:8496. doi: 10.1038/s41467-024-52679-7 (PMC11445407; doi:10.1038/s41467-024-52679-7)
Supplement: Supplementary file 9 — Supplementary Data 6 [file 41467_2024_52679_MOESM9_ESM.xlsx]

## Sheet: Tabelle1
Tukey's Post-hoc test (allyl-amine)
	Concentration	groups	Concentration.1	std	r	se	Min	Max	Q25	Q50	Q75
1	16833	a	53.3333	30.5014	3	625.776	23	84	38	53	68.5
2	16324.3	a	15632.5	1378.15	2	766.415	14658	16607	15145.2	15632.5	16119.8
3	15632.5	a	15138.3	1985.79	3	625.776	12879	16607	14404	15929	16268
4	15138.3	a	16833	466.63	3	625.776	16353	17285	16607	16861	17073
5	53.3333	b	16324.3	418.146	3	625.776	15844	16607	16183	16522	16564.5
Tukey's Post-hoc test (allyl-ITC)
	Concentration	groups	Concentration.1	std	r	se	Min	Max	Q25	Q50	Q75
1	225.2	a	0	0	3	17.9506	0	0	0	0	0
2	146.3	ab	225.2	0.141421	2	21.9849	225.1	225.3	225.15	225.2	225.25
3	80.6	bc	146.3	65.339	3	17.9506	97.8	220.6	109.15	120.5	170.55
4	45.7667	c	80.6	8.21462	3	17.9506	71.2	86.4	77.7	84.2	85.3
5	0	c	45.7667	3.65011	3	17.9506	41.6	48.4	44.45	47.3	47.85
